# Supplementary material for: Genomic Evolution of Saccharomyces cerevisiae under Chinese Rice Wine Fermentation
Source: Genome Biol Evol. 2014 Sep 10;6(9):2516–26. doi: 10.1093/gbe/evu201 (PMC4202337; doi:10.1093/gbe/evu201)
Supplement: Supplementary Data [file supp_evu201_Supplemental_dataset_1.xls]

## Sheet: Table S4
Table S4 ORF annotation of YHJ7
chr1	SelfAnno	ORF	4445	6226	.	-	.	ID=g1;Name=YAL067C/partial
chr1	SelfAnno	ORF	8172	8837	.	+	.	ID=g2;Name=YAL064W-B
chr1	SelfAnno	ORF	8300	10141	.	-	.	ID=g3;Name=YAL063C/YAR050W/YHR211W
chr1	SelfAnno	ORF	13745	15118	.	+	.	ID=g5;Name=YOR375C
chr1	SelfAnno	ORF	15627	16880	.	+	.	ID=g7;Name=YAL061W
chr1	SelfAnno	ORF	17336	18484	.	+	.	ID=g8;Name=YAL060W
chr1	SelfAnno	ORF	18761	19327	.	+	.	ID=g9;Name=YAL059W
chr1	SelfAnno	ORF	19644	21152	.	+	.	ID=g10;Name=YAL058W
chr1	SelfAnno	ORF	21439	24081	.	+	.	ID=g11;Name=YAL056W
chr1	SelfAnno	ORF	24356	24898	.	+	.	ID=g12;Name=YAL055W
chr1	SelfAnno	ORF	25059	27200	.	-	.	ID=g13;Name=YAL054C
chr1	SelfAnno	ORF	28080	30431	.	+	.	ID=g14;Name=YAL053W
chr1	SelfAnno	ORF	30745	33888	.	+	.	ID=g15;Name=YAL051W
chr1	SelfAnno	ORF	34034	34774	.	-	.	ID=g16;Name=YAL049C
chr1	SelfAnno	ORF	34980	36968	.	-	.	ID=g17;Name=YAL048C
chr1	SelfAnno	ORF	37168	39036	.	-	.	ID=g18;Name=YAL047C
chr1	SelfAnno	ORF	39208	39564	.	-	.	ID=g19;Name=YAL046C
chr1	SelfAnno	ORF	39697	40029	.	+	.	ID=g20;Name=YAL044W-A
chr1	SelfAnno	ORF	40129	40641	.	-	.	ID=g21;Name=YAL044C
chr1	SelfAnno	ORF	40874	43231	.	-	.	ID=g22;Name=YAL043C
chr1	SelfAnno	ORF	43495	44742	.	+	.	ID=g24;Name=YAL042W
chr1	SelfAnno	ORF	45017	47581	.	+	.	ID=g25;Name=YAL041W
chr1	SelfAnno	ORF	47955	49697	.	-	.	ID=g27;Name=YAL040C
chr1	SelfAnno	ORF	50893	51702	.	-	.	ID=g28;Name=YAL039C
chr1	SelfAnno	ORF	53950	55452	.	+	.	ID=g30;Name=YAL038W
chr1	SelfAnno	ORF	53977	55464	.	-	.	ID=g31;Name=YAL037C-B
chr1	SelfAnno	ORF	56184	56987	.	+	.	ID=g32;Name=YAL037W
chr1	SelfAnno	ORF	57206	58315	.	-	.	ID=g33;Name=YAL036C
chr1	SelfAnno	ORF	58590	61604	.	+	.	ID=g35;Name=YAL035W
chr1	SelfAnno	ORF	61889	62758	.	+	.	ID=g37;Name=YAL034W-A
chr1	SelfAnno	ORF	62881	64122	.	-	.	ID=g38;Name=YAL034C
chr1	SelfAnno	ORF	64877	65398	.	+	.	ID=g39;Name=YAL033W
chr1	SelfAnno	ORF	65488	66645	.	-	.	ID=g40;Name=YAL032C
chr1	SelfAnno	ORF	66840	67467	.	+	.	ID=g41;Name=YAL031W-A
chr1	SelfAnno	ORF	66921	69203	.	-	.	ID=g42;Name=YAL031C
chr1	SelfAnno	ORF	69458	69924	.	+	.	ID=g43;Name=YAL030W
chr1	SelfAnno	ORF	70027	74442	.	-	.	ID=g44;Name=YAL029C
chr1	SelfAnno	ORF	75073	76659	.	+	.	ID=g45;Name=YAL028W
chr1	SelfAnno	ORF	76860	77645	.	+	.	ID=g47;Name=YAL027W
chr1	SelfAnno	ORF	77803	81870	.	-	.	ID=g48;Name=YAL026C
chr1	SelfAnno	ORF	82398	83318	.	-	.	ID=g49;Name=YAL025C
chr1	SelfAnno	ORF	83738	88045	.	-	.	ID=g50;Name=YAL024C
chr1	SelfAnno	ORF	88445	90724	.	-	.	ID=g52;Name=YAL023C
chr1	SelfAnno	ORF	91050	92603	.	-	.	ID=g54;Name=YAL022C
chr1	SelfAnno	ORF	93015	95522	.	-	.	ID=g55;Name=YAL021C
chr1	SelfAnno	ORF	95777	96778	.	-	.	ID=g57;Name=YAL020C
chr1	SelfAnno	ORF	97082	100477	.	+	.	ID=g58;Name=YAL019W
chr1	SelfAnno	ORF	100727	101704	.	-	.	ID=g59;Name=YAL018C
chr1	SelfAnno	ORF	102386	106456	.	+	.	ID=g60;Name=YOL045W/comp3941_c0_seq1
chr1	SelfAnno	ORF	106916	107230	.	-	.	ID=g61;Name=YAL016C-A
chr1	SelfAnno	ORF	107040	108947	.	+	.	ID=g62;Name=YAL016W
chr1	SelfAnno	ORF	109064	110263	.	-	.	ID=g63;Name=YAL015C
chr1	SelfAnno	ORF	110414	111181	.	-	.	ID=g64;Name=YAL014C
chr1	SelfAnno	ORF	111432	112649	.	+	.	ID=g65;Name=YAL013W
chr1	SelfAnno	ORF	112961	114145	.	+	.	ID=g66;Name=YAL012W
chr1	SelfAnno	ORF	114361	116238	.	+	.	ID=g68;Name=YAL011W
chr1	SelfAnno	ORF	116346	117827	.	-	.	ID=g69;Name=YAL010C
chr1	SelfAnno	ORF	118016	118795	.	+	.	ID=g70;Name=YAL009W
chr1	SelfAnno	ORF	119076	119672	.	+	.	ID=g71;Name=YAL008W
chr1	SelfAnno	ORF	119860	120507	.	-	.	ID=g72;Name=YAL007C
chr1	SelfAnno	ORF	121665	123592	.	-	.	ID=g73;Name=YAL005C
chr1	SelfAnno	ORF	122921	123568	.	+	.	ID=g74;Name=YAL004C
chr1	SelfAnno	ORF	124335	125324	.	+	.	ID=g75;Name=YAL003W
chr1	SelfAnno	ORF	125871	129695	.	+	.	ID=g77;Name=YAL002W
chr1	SelfAnno	ORF	129758	133330	.	-	.	ID=g79;Name=YAL001C
chr1	SelfAnno	ORF	134421	136040	.	+	.	ID=g80;Name=YAR002W
chr1	SelfAnno	ORF	136229	136888	.	-	.	ID=g82;Name=YAR002C-A
chr1	SelfAnno	ORF	137082	138449	.	+	.	ID=chr1.orf00111;Name=YAR003W/comp6572_c0_seq1
chr1	SelfAnno	ORF	138918	140783	.	-	.	ID=g84;Name=YAR007C
chr1	SelfAnno	ORF	141055	141957	.	+	.	ID=g85;Name=YAR008W
chr1	SelfAnno	ORF	142974	145103	.	-	.	ID=g86;Name=YAR014C
chr1	SelfAnno	ORF	145611	146531	.	+	.	ID=g87;Name=YAR015W
chr1	SelfAnno	ORF	146632	147939	.	-	.	ID=g88;Name=YAR018C
chr1	SelfAnno	ORF	148446	151361	.	-	.	ID=g89;Name=YAR019C
chr1	SelfAnno	ORF	155519	156241	.	-	.	ID=g91;Name=YAR023C
chr1	SelfAnno	ORF	159178	160221	.	-	.	ID=g92;Name=YBR159W
chr1	SelfAnno	ORF	160708	162264	.	-	.	ID=g93;Name=YBR158W
chr1	SelfAnno	ORF	164594	165361	.	+	.	ID=g94;Name=YBR157C
chr1	SelfAnno	ORF	165704	167800	.	+	.	ID=g95;Name=YBR156C
chr1	SelfAnno	ORF	167976	169133	.	-	.	ID=g96;Name=YBR155W
chr1	SelfAnno	ORF	169895	170542	.	+	.	ID=g97;Name=YBR154C
chr1	SelfAnno	ORF	170710	171444	.	-	.	ID=g98;Name=YBR153W
chr1	SelfAnno	ORF	171653	172528	.	-	.	ID=g99;Name=YBR152W
chr1	SelfAnno	ORF	172926	173876	.	-	.	ID=g100;Name=YBR151W
chr1	SelfAnno	ORF	174411	179471	.	+	.	ID=g101;Name=YBR150C/YAR042W
chr1	SelfAnno	ORF	191259	193169	.	+	.	ID=g102;Name=YAL065C/chr1.orf00138
chr1	SelfAnno	ORF	195721	197502	.	+	.	ID=g105;Name=YAL067C/partial
chr1	SelfAnno	ORF	204446	205579	.	-	.	ID=g107;Name=comp2237_c0_seq1
chr1	SelfAnno	ORF	206027	208105	.	-	.	ID=chr1.orf00142;Name=YAR009C/repeat
chr1	SelfAnno	ORF	208366	209154	.	+	.	ID=g109;Name=comp7937_c0_seq1/chr1.orf00143
chr2	SelfAnno	ORF	87	3102	.	-	.	ID=g110;Name=YFL066C
chr2	SelfAnno	ORF	7379	7969	.	-	.	ID=g113;Name=YBL107C
chr2	SelfAnno	ORF	8264	11296	.	-	.	ID=g114;Name=YBL106C
chr2	SelfAnno	ORF	11656	15111	.	-	.	ID=g115;Name=YBL105C
chr2	SelfAnno	ORF	15592	18708	.	-	.	ID=g116;Name=YBL104C
chr2	SelfAnno	ORF	19491	20951	.	-	.	ID=g117;Name=YBL103C
chr2	SelfAnno	ORF	21525	22172	.	+	.	ID=g118;Name=YBL102W
chr2	SelfAnno	ORF	22373	25726	.	-	.	ID=g119;Name=YBL101C
chr2	SelfAnno	ORF	28140	29777	.	+	.	ID=g122;Name=YBL099W
chr2	SelfAnno	ORF	30233	31615	.	+	.	ID=g123;Name=YBL098W
chr2	SelfAnno	ORF	31910	34174	.	+	.	ID=g124;Name=YBL097W
chr2	SelfAnno	ORF	34348	35160	.	+	.	ID=g126;Name=YBL095W
chr2	SelfAnno	ORF	35327	35989	.	-	.	ID=g127;Name=YBL093C
chr2	SelfAnno	ORF	37038	37430	.	+	.	ID=g128;Name=YBL092W
chr2	SelfAnno	ORF	37625	38240	.	-	.	ID=g129;Name=YBL091C-A
chr2	SelfAnno	ORF	38423	39688	.	-	.	ID=g130;Name=YBL091C
chr2	SelfAnno	ORF	39885	40418	.	+	.	ID=g131;Name=YBL090W
chr2	SelfAnno	ORF	40634	42013	.	+	.	ID=g132;Name=YBL089W
chr2	SelfAnno	ORF	42079	50442	.	-	.	ID=g133;Name=YBL088C
chr2	SelfAnno	ORF	50881	51806	.	-	.	ID=g135;Name=YER117W
chr2	SelfAnno	ORF	52273	53673	.	-	.	ID=g137;Name=YBL086C
chr2	SelfAnno	ORF	54945	57887	.	+	.	ID=g138;Name=YBL085W
chr2	SelfAnno	ORF	58238	60484	.	-	.	ID=g139;Name=YBL084C
chr2	SelfAnno	ORF	60790	62184	.	-	.	ID=g140;Name=YBL082C
chr2	SelfAnno	ORF	62924	64030	.	+	.	ID=g141;Name=YBL081W
chr2	SelfAnno	ORF	64128	65753	.	-	.	ID=g143;Name=YBL080C
chr2	SelfAnno	ORF	66318	70826	.	+	.	ID=g144;Name=YBL079W
chr2	SelfAnno	ORF	71438	71791	.	-	.	ID=g146;Name=YBL078C
chr2	SelfAnno	ORF	72103	75321	.	-	.	ID=g147;Name=YBL076C
chr2	SelfAnno	ORF	75560	77509	.	-	.	ID=g148;Name=YBL075C
chr2	SelfAnno	ORF	77783	78850	.	-	.	ID=g149;Name=YBL074C
chr2	SelfAnno	ORF	78707	79018	.	+	.	ID=chr2.orf00043;Name=YBL073W
chr2	SelfAnno	ORF	79578	80180	.	-	.	ID=g150;Name=YER102W
chr2	SelfAnno	ORF	81032	81280	.	+	.	ID=g151;Name=YBL071W-A
chr2	SelfAnno	ORF	81796	83085	.	+	.	ID=g152;Name=YBL069W
chr2	SelfAnno	ORF	83471	84451	.	+	.	ID=g153;Name=YBL068W
chr2	SelfAnno	ORF	84697	86940	.	-	.	ID=g154;Name=YBL067C
chr2	SelfAnno	ORF	87725	91171	.	-	.	ID=g155;Name=YBL066C
chr2	SelfAnno	ORF	91427	92212	.	-	.	ID=g156;Name=YBL064C
chr2	SelfAnno	ORF	92944	96279	.	+	.	ID=g157;Name=YBL063W
chr2	SelfAnno	ORF	96374	98464	.	-	.	ID=chr2.orf00054;Name=YBL061C
chr2	SelfAnno	ORF	98990	101053	.	+	.	ID=g159;Name=YBL060W
chr2	SelfAnno	ORF	101183	101597	.	-	.	ID=g160;Name=YBL059C-A
chr2	SelfAnno	ORF	102495	103769	.	+	.	ID=chr2.orf00059;Name=YBL058W
chr2	SelfAnno	ORF	103862	104479	.	-	.	ID=g162;Name=YBL057C
chr2	SelfAnno	ORF	104823	106229	.	+	.	ID=g163;Name=YBL056W
chr2	SelfAnno	ORF	106630	107808	.	-	.	ID=g164;Name=YBL055C
chr2	SelfAnno	ORF	108645	110222	.	+	.	ID=g165;Name=YBL054W
chr2	SelfAnno	ORF	110435	112930	.	-	.	ID=g166;Name=YBL052C
chr2	SelfAnno	ORF	113808	115814	.	-	.	ID=g167;Name=YBL051C
chr2	SelfAnno	ORF	116180	117174	.	+	.	ID=g168;Name=YBL050W
chr2	SelfAnno	ORF	118951	123096	.	-	.	ID=g169;Name=YBL047C
chr2	SelfAnno	ORF	123480	124804	.	+	.	ID=g172;Name=YBL046W
chr2	SelfAnno	ORF	125192	126565	.	-	.	ID=g173;Name=YBL045C
chr2	SelfAnno	ORF	127738	128511	.	+	.	ID=g175;Name=YBL043W
chr2	SelfAnno	ORF	129383	131302	.	-	.	ID=g176;Name=YBL042C
chr2	SelfAnno	ORF	132291	133016	.	+	.	ID=g177;Name=YBL041W
chr2	SelfAnno	ORF	133158	133914	.	-	.	ID=g178;Name=YBL040C
chr2	SelfAnno	ORF	135041	136780	.	-	.	ID=g179;Name=YBL039C
chr2	SelfAnno	ORF	137236	137934	.	+	.	ID=g180;Name=YBL038W
chr2	SelfAnno	ORF	138256	141333	.	+	.	ID=g181;Name=YBL037W
chr2	SelfAnno	ORF	141493	142266	.	-	.	ID=g183;Name=YBL036C
chr2	SelfAnno	ORF	142539	144656	.	-	.	ID=g185;Name=YBL035C
chr2	SelfAnno	ORF	144894	149435	.	-	.	ID=g186;Name=YBL034C
chr2	SelfAnno	ORF	149702	150739	.	-	.	ID=g187;Name=YBL033C
chr2	SelfAnno	ORF	151248	152393	.	+	.	ID=g188;Name=YBL032W
chr2	SelfAnno	ORF	152763	153779	.	+	.	ID=g189;Name=YBL031W
chr2	SelfAnno	ORF	154105	155061	.	-	.	ID=g190;Name=YBL030C
chr2	SelfAnno	ORF	157194	158324	.	+	.	ID=g191;Name=YBL029W
chr2	SelfAnno	ORF	158578	158898	.	-	.	ID=g192;Name=YBL028C
chr2	SelfAnno	ORF	159776	160436	.	+	.	ID=g193;Name=YBR084C-A
chr2	SelfAnno	ORF	161683	162098	.	+	.	ID=g194;Name=YBL026W
chr2	SelfAnno	ORF	162541	162978	.	+	.	ID=g195;Name=YBL025W
chr2	SelfAnno	ORF	163593	165647	.	+	.	ID=g196;Name=YBL024W
chr2	SelfAnno	ORF	165977	168583	.	-	.	ID=g197;Name=YBL023C
chr2	SelfAnno	ORF	168931	172332	.	-	.	ID=chr2.orf00105;Name=YBL022C
chr2	SelfAnno	ORF	172717	173151	.	-	.	ID=g200;Name=YBL021C
chr2	SelfAnno	ORF	173458	175182	.	+	.	ID=g201;Name=YBL020W
chr2	SelfAnno	ORF	175525	176973	.	+	.	ID=g202;Name=YBL019W
chr2	SelfAnno	ORF	177056	177792	.	-	.	ID=g203;Name=YBL018C
chr2	SelfAnno	ORF	177902	182641	.	-	.	ID=g204;Name=YBL017C
chr2	SelfAnno	ORF	183509	184570	.	+	.	ID=g205;Name=YBL016W
chr2	SelfAnno	ORF	185184	186764	.	+	.	ID=g206;Name=YBL015W
chr2	SelfAnno	ORF	190462	193146	.	-	.	ID=g208;Name=YBL014C
chr2	SelfAnno	ORF	193454	194659	.	+	.	ID=g209;Name=YBL013W
chr2	SelfAnno	ORF	194936	197215	.	+	.	ID=g210;Name=YBL011W
chr2	SelfAnno	ORF	197505	198347	.	-	.	ID=g211;Name=YBL010C
chr2	SelfAnno	ORF	198622	200622	.	+	.	ID=g212;Name=YBL009W
chr2	SelfAnno	ORF	201051	203573	.	+	.	ID=g213;Name=YBL008W
chr2	SelfAnno	ORF	204030	207719	.	-	.	ID=g214;Name=YBL007C
chr2	SelfAnno	ORF	207940	208482	.	-	.	ID=g216;Name=YBL006C
chr2	SelfAnno	ORF	208823	211753	.	+	.	ID=g217;Name=YBL005W
chr2	SelfAnno	ORF	213069	220550	.	+	.	ID=g218;Name=YBL004W
chr2	SelfAnno	ORF	220827	221225	.	-	.	ID=g219;Name=YDR225W
chr2	SelfAnno	ORF	221925	222320	.	+	.	ID=g220;Name=YDR224C
chr2	SelfAnno	ORF	222588	222902	.	-	.	ID=g221;Name=YBL001C
chr2	SelfAnno	ORF	224372	226714	.	-	.	ID=g222;Name=YDR001C
chr2	SelfAnno	ORF	227139	227999	.	-	.	ID=g223;Name=YBR002C
chr2	SelfAnno	ORF	228240	229661	.	+	.	ID=g224;Name=YBR003W
chr2	SelfAnno	ORF	229797	231098	.	-	.	ID=g225;Name=YBR004C
chr2	SelfAnno	ORF	231338	231979	.	+	.	ID=g226;Name=YBR005W
chr2	SelfAnno	ORF	232442	233935	.	+	.	ID=g227;Name=YBR006W
chr2	SelfAnno	ORF	234238	236448	.	-	.	ID=g229;Name=YBR007C
chr2	SelfAnno	ORF	238008	239654	.	-	.	ID=g230;Name=YBR008C
chr2	SelfAnno	ORF	240819	241130	.	-	.	ID=g232;Name=YNL030W
chr2	SelfAnno	ORF	241777	242187	.	+	.	ID=g233;Name=YNL031C
chr2	SelfAnno	ORF	260942	262843	.	+	.	ID=g244;Name=YBR011C
chr2	SelfAnno	ORF	244593	245405	.	-	.	ID=chr2.orf00150;Name=YBR012C/YBR013C
chr2	SelfAnno	ORF	246248	246859	.	-	.	ID=g236;Name=YBR014C
chr2	SelfAnno	ORF	247233	249026	.	-	.	ID=g237;Name=YBR015C
chr2	SelfAnno	ORF	249770	250153	.	+	.	ID=g238;Name=YBR016W
chr2	SelfAnno	ORF	250466	253216	.	-	.	ID=g240;Name=YBR017C
chr2	SelfAnno	ORF	253927	255027	.	-	.	ID=g241;Name=YBR018C
chr2	SelfAnno	ORF	255753	257852	.	-	.	ID=g242;Name=YBR019C
chr2	SelfAnno	ORF	258521	260107	.	+	.	ID=g243;Name=YBR020W
chr2	SelfAnno	ORF	260942	262843	.	+	.	ID=g244;Name=YBR021W
chr2	SelfAnno	ORF	263237	263770	.	+	.	ID=g246;Name=YBR022W
chr2	SelfAnno	ORF	263927	267424	.	-	.	ID=g247;Name=YBR023C
chr2	SelfAnno	ORF	268946	269851	.	+	.	ID=g248;Name=YBR024W
chr2	SelfAnno	ORF	270183	271367	.	-	.	ID=g249;Name=YBR025C
chr2	SelfAnno	ORF	272382	273524	.	-	.	ID=g250;Name=YBR026C
chr2	SelfAnno	ORF	273931	275508	.	-	.	ID=g251;Name=YBR028C
chr2	SelfAnno	ORF	275869	277242	.	-	.	ID=g252;Name=YBR029C
chr2	SelfAnno	ORF	277792	279462	.	+	.	ID=g253;Name=YBR030W
chr2	SelfAnno	ORF	279669	280757	.	+	.	ID=g256;Name=YDR012W
chr2	SelfAnno	ORF	281445	284204	.	+	.	ID=g257;Name=YBR033W
chr2	SelfAnno	ORF	284431	285477	.	-	.	ID=g258;Name=YBR034C
chr2	SelfAnno	ORF	285770	286456	.	-	.	ID=g259;Name=YBR035C
chr2	SelfAnno	ORF	288584	289816	.	-	.	ID=g260;Name=YBR036C
chr2	SelfAnno	ORF	290069	290956	.	-	.	ID=g262;Name=YBR037C
chr2	SelfAnno	ORF	291402	294293	.	+	.	ID=g263;Name=YBR038W
chr2	SelfAnno	ORF	295079	296014	.	+	.	ID=g265;Name=YBR039W
chr2	SelfAnno	ORF	296465	297361	.	+	.	ID=g266;Name=YBR040W
chr2	SelfAnno	ORF	297763	299772	.	+	.	ID=g267;Name=YBR041W
chr2	SelfAnno	ORF	299913	301106	.	-	.	ID=chr2.orf00183;Name=YBR042C
chr2	SelfAnno	ORF	301376	303445	.	-	.	ID=chr2.orf00185;Name=YBR043C
chr2	SelfAnno	ORF	303841	305559	.	-	.	ID=chr2.orf00186;Name=YBR044C
chr2	SelfAnno	ORF	307673	309592	.	-	.	ID=g269;Name=YBR045C
chr2	SelfAnno	ORF	310007	311011	.	-	.	ID=g270;Name=YBR046C
chr2	SelfAnno	ORF	311333	311860	.	+	.	ID=g271;Name=YBR047W
chr2	SelfAnno	ORF	312331	313311	.	+	.	ID=g272;Name=YDR025W/comp27949_c0_seq1
chr2	SelfAnno	ORF	313885	316317	.	-	.	ID=g274;Name=YBR049C
chr2	SelfAnno	ORF	316682	317698	.	-	.	ID=g275;Name=YBR050C
chr2	SelfAnno	ORF	318218	318850	.	-	.	ID=g276;Name=YBR052C
chr2	SelfAnno	ORF	319173	320249	.	-	.	ID=g277;Name=YBR053C
chr2	SelfAnno	ORF	322598	323632	.	+	.	ID=g278;Name=YBR054W
chr2	SelfAnno	ORF	324099	326798	.	-	.	ID=g279;Name=YBR055C
chr2	SelfAnno	ORF	327376	328881	.	+	.	ID=g280;Name=YBR056W
chr2	SelfAnno	ORF	331683	332783	.	-	.	ID=g281;Name=YBR057C
chr2	SelfAnno	ORF	333149	335494	.	-	.	ID=g282;Name=YBR058C
chr2	SelfAnno	ORF	336338	339664	.	-	.	ID=g283;Name=YBR059C
chr2	SelfAnno	ORF	340253	342139	.	-	.	ID=g284;Name=YBR060C
chr2	SelfAnno	ORF	342436	342543	.	+	.	ID=chr2.orf00209;Name=comp21341_c0_seq1
chr2	SelfAnno	ORF	344264	345196	.	-	.	ID=g285;Name=YBR061C
chr2	SelfAnno	ORF	345453	346077	.	-	.	ID=g286;Name=YBR062C
chr2	SelfAnno	ORF	346447	347661	.	-	.	ID=g287;Name=YBR063C
chr2	SelfAnno	ORF	348061	349155	.	-	.	ID=g288;Name=YBR065C
chr2	SelfAnno	ORF	349515	350177	.	-	.	ID=g289;Name=YBR066C
chr2	SelfAnno	ORF	351581	352249	.	-	.	ID=g291;Name=YBR067C
chr2	SelfAnno	ORF	353375	355204	.	-	.	ID=g292;Name=YBR068C
chr2	SelfAnno	ORF	356088	357947	.	-	.	ID=g293;Name=YBR069C
chr2	SelfAnno	ORF	358735	359448	.	-	.	ID=g294;Name=YBR070C
chr2	SelfAnno	ORF	359925	360560	.	+	.	ID=g295;Name=YBR071W
chr2	SelfAnno	ORF	361526	362170	.	+	.	ID=g296;Name=YBR072W
chr2	SelfAnno	ORF	362711	365485	.	+	.	ID=g297;Name=YBR073W
chr2	SelfAnno	ORF	365780	368710	.	+	.	ID=g298;Name=YBR074W
chr2	SelfAnno	ORF	369719	370783	.	+	.	ID=g299;Name=YBR076W
chr2	SelfAnno	ORF	371296	371784	.	-	.	ID=g300;Name=YBR077C
chr2	SelfAnno	ORF	372612	374231	.	+	.	ID=g301;Name=YBR078W
chr2	SelfAnno	ORF	374876	377761	.	-	.	ID=g303;Name=YBR079C
chr2	SelfAnno	ORF	378098	380374	.	-	.	ID=g304;Name=YBR080C
chr2	SelfAnno	ORF	380737	384735	.	-	.	ID=g306;Name=YBR081C
chr2	SelfAnno	ORF	386113	386654	.	-	.	ID=g307;Name=YBR082C
chr2	SelfAnno	ORF	388653	390113	.	+	.	ID=g308;Name=YBR083W
chr2	SelfAnno	ORF	390538	393465	.	+	.	ID=g309;Name=YBR084W
chr2	SelfAnno	ORF	393670	394351	.	-	.	ID=g310;Name=YBL027W
chr2	SelfAnno	ORF	395464	396387	.	+	.	ID=g311;Name=YBR085W
chr2	SelfAnno	ORF	398388	398645	.	-	.	ID=g312;Name=YBR085C-A
chr2	SelfAnno	ORF	399681	402518	.	-	.	ID=g313;Name=YBR086C
chr2	SelfAnno	ORF	403242	404306	.	+	.	ID=g314;Name=YBR087W
chr2	SelfAnno	ORF	404467	405243	.	-	.	ID=g315;Name=YBR088C
chr2	SelfAnno	ORF	404660	405073	.	+	.	ID=g316;Name=YBR089W
chr2	SelfAnno	ORF	407175	408578	.	-	.	ID=g318;Name=YBR093C/YHR215W/YAR071W
chr2	SelfAnno	ORF	409025	410428	.	-	.	ID=g319;Name=YBR092C
chr2	SelfAnno	ORF	411513	413774	.	+	.	ID=g321;Name=YBR094W
chr2	SelfAnno	ORF	413881	415155	.	-	.	ID=g322;Name=YBR095C
chr2	SelfAnno	ORF	415496	416188	.	+	.	ID=g323;Name=YBR096W
chr2	SelfAnno	ORF	416426	420790	.	+	.	ID=g324;Name=YBR097W
chr2	SelfAnno	ORF	420990	423065	.	+	.	ID=g325;Name=YBR098W
chr2	SelfAnno	ORF	423296	424168	.	-	.	ID=g326;Name=YBR101C
chr2	SelfAnno	ORF	424536	426797	.	-	.	ID=g327;Name=YBR102C
chr2	SelfAnno	ORF	427183	428790	.	+	.	ID=g328;Name=YBR103W
chr2	SelfAnno	ORF	429141	430130	.	+	.	ID=g329;Name=YBR104W
chr2	SelfAnno	ORF	430355	431443	.	-	.	ID=g330;Name=YBR105C
chr2	SelfAnno	ORF	432132	432698	.	+	.	ID=g331;Name=YBR106W
chr2	SelfAnno	ORF	433267	434004	.	-	.	ID=chr2.orf00263;Name=YBR107C
chr2	SelfAnno	ORF	434297	437167	.	+	.	ID=g333;Name=YBR108W/comp18799_c0_seq1
chr2	SelfAnno	ORF	437421	437864	.	-	.	ID=g334;Name=YBR109C
chr2	SelfAnno	ORF	438374	439723	.	+	.	ID=g335;Name=YBR110W
chr2	SelfAnno	ORF	440695	441333	.	-	.	ID=g336;Name=YBR111C
chr2	SelfAnno	ORF	441656	443153	.	+	.	ID=g337;Name=YBR111W-A
chr2	SelfAnno	ORF	442388	445294	.	-	.	ID=g338;Name=YBR112C
chr2	SelfAnno	ORF	446770	449142	.	+	.	ID=g339;Name=YBR114W
chr2	SelfAnno	ORF	449270	453448	.	-	.	ID=g340;Name=YBR115C
chr2	SelfAnno	ORF	453914	455959	.	-	.	ID=g341;Name=YBR117C
chr2	SelfAnno	ORF	457183	458559	.	+	.	ID=g342;Name=YPR080W/YBR118W
chr2	SelfAnno	ORF	458846	459831	.	+	.	ID=g344;Name=YBR119W
chr2	SelfAnno	ORF	459943	460431	.	-	.	ID=g345;Name=YBR120C
chr2	SelfAnno	ORF	460872	462875	.	-	.	ID=g346;Name=YBR121C
chr2	SelfAnno	ORF	463478	464068	.	-	.	ID=g347;Name=YBR122C
chr2	SelfAnno	ORF	464250	466199	.	-	.	ID=g348;Name=YBR123C
chr2	SelfAnno	ORF	466713	467894	.	-	.	ID=g349;Name=YBR125C
chr2	SelfAnno	ORF	468419	469906	.	-	.	ID=g350;Name=YBR126C
chr2	SelfAnno	ORF	470385	470591	.	+	.	ID=g351;Name=YBR126W-A/YBR126W-B
chr2	SelfAnno	ORF	470804	472357	.	-	.	ID=g352;Name=YBR127C
chr2	SelfAnno	ORF	472615	473649	.	-	.	ID=g354;Name=YBR128C
chr2	SelfAnno	ORF	473886	474872	.	-	.	ID=g355;Name=YBR129C
chr2	SelfAnno	ORF	475125	476402	.	-	.	ID=g356;Name=YBR130C
chr2	SelfAnno	ORF	476696	478810	.	+	.	ID=g357;Name=YBR131W
chr2	SelfAnno	ORF	479161	480951	.	-	.	ID=g358;Name=YBR132C
chr2	SelfAnno	ORF	481312	483795	.	-	.	ID=g359;Name=YBR133C
chr2	SelfAnno	ORF	484360	484812	.	+	.	ID=g360;Name=YBR135W
chr2	SelfAnno	ORF	485173	492279	.	+	.	ID=g361;Name=YBR136W
chr2	SelfAnno	ORF	492549	493088	.	+	.	ID=g362;Name=YBR137W
chr2	SelfAnno	ORF	493267	494841	.	-	.	ID=g363;Name=YBR138C
chr2	SelfAnno	ORF	495169	496695	.	+	.	ID=g364;Name=YBR139W
chr2	SelfAnno	ORF	496855	506211	.	-	.	ID=chr2.orf00314;Name=YBR140C
chr2	SelfAnno	ORF	506530	507543	.	-	.	ID=chr2.orf00315;Name=YBR141C
chr2	SelfAnno	ORF	507822	510143	.	+	.	ID=g368;Name=YBR142W
chr2	SelfAnno	ORF	510374	511687	.	-	.	ID=g369;Name=YBR143C
chr2	SelfAnno	ORF	513272	514327	.	+	.	ID=g370;Name=YBR145W
chr2	SelfAnno	ORF	514770	515606	.	+	.	ID=g371;Name=YBR146W
chr2	SelfAnno	ORF	516085	517008	.	+	.	ID=g372;Name=YBR147W/comp3089_c0_seq1
chr2	SelfAnno	ORF	517419	519248	.	+	.	ID=g373;Name=YBR148W
chr2	SelfAnno	ORF	519573	520565	.	+	.	ID=g374;Name=YBR149W
chr2	SelfAnno	ORF	520756	523995	.	-	.	ID=g375;Name=YBR150C
chr2	SelfAnno	ORF	524530	525480	.	+	.	ID=g376;Name=YBR151W
chr2	SelfAnno	ORF	525878	526753	.	+	.	ID=g377;Name=YBR152W
chr2	SelfAnno	ORF	526962	527696	.	+	.	ID=g378;Name=YBR153W
chr2	SelfAnno	ORF	527864	528511	.	-	.	ID=g379;Name=YBR154W
chr2	SelfAnno	ORF	529273	530430	.	+	.	ID=g380;Name=YBR155W
chr2	SelfAnno	ORF	530606	532702	.	-	.	ID=g381;Name=YBR156C
chr2	SelfAnno	ORF	533045	533812	.	-	.	ID=g382;Name=YBR157C
chr2	SelfAnno	ORF	536142	537698	.	+	.	ID=g383;Name=YBR158W
chr2	SelfAnno	ORF	538185	539228	.	+	.	ID=g384;Name=YBR159W
chr2	SelfAnno	ORF	539579	540475	.	+	.	ID=g385;Name=YBR160W
chr2	SelfAnno	ORF	541133	542263	.	+	.	ID=g386;Name=YBR161W
chr2	SelfAnno	ORF	542756	544123	.	-	.	ID=g387;Name=YBR162C
chr2	SelfAnno	ORF	545276	547033	.	+	.	ID=g388;Name=YBR163W
chr2	SelfAnno	ORF	547428	547979	.	-	.	ID=g389;Name=YBR164C
chr2	SelfAnno	ORF	548405	549238	.	+	.	ID=g390;Name=YBR165W
chr2	SelfAnno	ORF	549395	550753	.	-	.	ID=g391;Name=YBR166C
chr2	SelfAnno	ORF	551019	551441	.	-	.	ID=g392;Name=YBR167C
chr2	SelfAnno	ORF	551922	553163	.	+	.	ID=g393;Name=YBR168W
chr2	SelfAnno	ORF	553466	555547	.	-	.	ID=g394;Name=YBR169C
chr2	SelfAnno	ORF	555893	557635	.	-	.	ID=g395;Name=YBR170C
chr2	SelfAnno	ORF	557913	558533	.	+	.	ID=chr2.orf00355;Name=YBR171W
chr2	SelfAnno	ORF	558699	560918	.	-	.	ID=g397;Name=YBR172C
chr2	SelfAnno	ORF	561272	561718	.	-	.	ID=g398;Name=YBR173C
chr2	SelfAnno	ORF	561954	562901	.	+	.	ID=chr2.orf00357;Name=YBR175W
chr2	SelfAnno	ORF	563197	564204	.	+	.	ID=chr2.orf00358;Name=YBR176W
chr2	SelfAnno	ORF	564353	565708	.	-	.	ID=g400;Name=YBR177C
chr2	SelfAnno	ORF	566093	568660	.	-	.	ID=g401;Name=YBR179C
chr2	SelfAnno	ORF	569286	571004	.	+	.	ID=chr2.orf00362;Name=YBR180W
chr2	SelfAnno	ORF	571257	572319	.	-	.	ID=g403;Name=YPL09OC
chr2	SelfAnno	ORF	573051	574409	.	-	.	ID=g404;Name=YBR182C
chr2	SelfAnno	ORF	575654	576604	.	+	.	ID=g405;Name=YBR183W
chr2	SelfAnno	ORF	576902	578473	.	+	.	ID=g406;Name=YBR184W
chr2	SelfAnno	ORF	578662	579498	.	-	.	ID=g407;Name=YBR185C
chr2	SelfAnno	ORF	580092	581702	.	+	.	ID=chr2.orf00370;Name=YBR186W
chr2	SelfAnno	ORF	582101	583015	.	+	.	ID=chr2.orf00372;Name=YBR187W
chr2	SelfAnno	ORF	583224	583646	.	-	.	ID=g409;Name=YBR188C
chr2	SelfAnno	ORF	584047	585047	.	+	.	ID=g410;Name=YPL081W/comp0_c0_seq2
chr2	SelfAnno	ORF	585505	586679	.	+	.	ID=g412;Name=YBR190W/YPL079W
chr2	SelfAnno	ORF	587191	588324	.	+	.	ID=g413;Name=YBR192W
chr2	SelfAnno	ORF	588621	589292	.	-	.	ID=g414;Name=YBR193C
chr2	SelfAnno	ORF	589577	589948	.	+	.	ID=g415;Name=YBR194W
chr2	SelfAnno	ORF	590153	591421	.	-	.	ID=g416;Name=YBR195C
chr2	SelfAnno	ORF	591775	593439	.	-	.	ID=g417;Name=YBR196C
chr2	SelfAnno	ORF	594742	595395	.	-	.	ID=g419;Name=YBR197C
chr2	SelfAnno	ORF	595666	598062	.	-	.	ID=g420;Name=YBR198C
chr2	SelfAnno	ORF	598448	599842	.	+	.	ID=g421;Name=YBR199W
chr2	SelfAnno	ORF	600411	602066	.	+	.	ID=g422;Name=YBR200W
chr2	SelfAnno	ORF	603118	603753	.	+	.	ID=g423;Name=YBR201W
chr2	SelfAnno	ORF	605314	607851	.	+	.	ID=g424;Name=YGL201C
chr2	SelfAnno	ORF	608710	611484	.	+	.	ID=g426;Name=YBR203W
chr2	SelfAnno	ORF	611796	612923	.	-	.	ID=g427;Name=YBR204C
chr2	SelfAnno	ORF	613164	614378	.	+	.	ID=g428;Name=YBR205W
chr2	SelfAnno	ORF	614688	616085	.	+	.	ID=g429;Name=YBR207W
chr2	SelfAnno	ORF	616245	621752	.	-	.	ID=g430;Name=YBR208C
chr2	SelfAnno	ORF	625158	626132	.	-	.	ID=g433;Name=YBR211C
chr2	SelfAnno	ORF	626886	628871	.	+	.	ID=g434;Name=YBR212W
chr2	SelfAnno	ORF	629343	630167	.	+	.	ID=g435;Name=YBR213W
chr2	SelfAnno	ORF	630390	631973	.	+	.	ID=g436;Name=YBR214W
chr2	SelfAnno	ORF	632483	634291	.	+	.	ID=g438;Name=YBR215W
chr2	SelfAnno	ORF	634554	636578	.	-	.	ID=g439;Name=YBR216C
chr2	SelfAnno	ORF	636810	637370	.	+	.	ID=g440;Name=YBR217W
chr2	SelfAnno	ORF	637685	641161	.	-	.	ID=g441;Name=YGL062W/comp2469_c0_seq1
chr2	SelfAnno	ORF	641907	643589	.	-	.	ID=g443;Name=YBR220C
chr2	SelfAnno	ORF	644065	645165	.	-	.	ID=g445;Name=YBR221C
chr2	SelfAnno	ORF	645632	647263	.	-	.	ID=g447;Name=YBR222C
chr2	SelfAnno	ORF	647575	649110	.	-	.	ID=g448;Name=YBR223C
chr2	SelfAnno	ORF	649542	652244	.	+	.	ID=g449;Name=YBR225W
chr2	SelfAnno	ORF	652487	654049	.	-	.	ID=g450;Name=YBR227C
chr2	SelfAnno	ORF	654228	655142	.	+	.	ID=g451;Name=YBR228W
chr2	SelfAnno	ORF	655272	658136	.	-	.	ID=g452;Name=YBR229C
chr2	SelfAnno	ORF	658467	658968	.	-	.	ID=g453;Name=YBR230C
chr2	SelfAnno	ORF	661095	662006	.	-	.	ID=g454;Name=YBR231C
chr2	SelfAnno	ORF	662344	663585	.	+	.	ID=g455;Name=YBR233W
chr2	SelfAnno	ORF	663893	664177	.	+	.	ID=g456;Name=YBR233W-A
chr2	SelfAnno	ORF	664354	665508	.	-	.	ID=g457;Name=YBR234C
chr2	SelfAnno	ORF	665817	669179	.	+	.	ID=g458;Name=YBR235W
chr2	SelfAnno	ORF	669299	670609	.	-	.	ID=g461;Name=YBR236C
chr2	SelfAnno	ORF	670885	673434	.	+	.	ID=g462;Name=YBR237W
chr2	SelfAnno	ORF	674034	676229	.	-	.	ID=g463;Name=YBR238C
chr2	SelfAnno	ORF	677268	678266	.	-	.	ID=g464;Name=YBR239C
chr2	SelfAnno	ORF	679402	680754	.	-	.	ID=g465;Name=YBR240C
chr2	SelfAnno	ORF	681501	682967	.	-	.	ID=g466;Name=YBR241C
chr2	SelfAnno	ORF	683584	684300	.	+	.	ID=g467;Name=YBR242W
chr2	SelfAnno	ORF	684361	685707	.	-	.	ID=g468;Name=YBR243C
chr2	SelfAnno	ORF	686441	686929	.	+	.	ID=g469;Name=YBR244W
chr2	SelfAnno	ORF	687063	690470	.	-	.	ID=g470;Name=YBR245C
chr2	SelfAnno	ORF	690504	691667	.	+	.	ID=g471;Name=YBR246W
chr2	SelfAnno	ORF	691907	693358	.	-	.	ID=g473;Name=YBR247C
chr2	SelfAnno	ORF	693709	695367	.	-	.	ID=g474;Name=YBR248C
chr2	SelfAnno	ORF	695784	696896	.	-	.	ID=g475;Name=YBR249C
chr2	SelfAnno	ORF	697935	699506	.	+	.	ID=g476;Name=YBR250W
chr2	SelfAnno	ORF	700291	701214	.	+	.	ID=g477;Name=YBR251W
chr2	SelfAnno	ORF	701512	701955	.	+	.	ID=g478;Name=YBR252W
chr2	SelfAnno	ORF	702171	702536	.	+	.	ID=g479;Name=YBR253W
chr2	SelfAnno	ORF	702632	703159	.	-	.	ID=g480;Name=YBR254C
chr2	SelfAnno	ORF	703352	705436	.	+	.	ID=g481;Name=YBR255W
chr2	SelfAnno	ORF	705514	705968	.	-	.	ID=g482;Name=YBR255C-A
chr2	SelfAnno	ORF	706279	706995	.	-	.	ID=g483;Name=YBR256C
chr2	SelfAnno	ORF	707778	708617	.	+	.	ID=g484;Name=YBR257W
chr2	SelfAnno	ORF	708627	709055	.	-	.	ID=g485;Name=YBR258C
chr2	SelfAnno	ORF	709280	711346	.	+	.	ID=g486;Name=YBR259W
chr2	SelfAnno	ORF	711531	713531	.	-	.	ID=g487;Name=YBR260C
chr2	SelfAnno	ORF	713724	714422	.	-	.	ID=g488;Name=YBR261C
chr2	SelfAnno	ORF	714612	714932	.	-	.	ID=g489;Name=YBR262C
chr2	SelfAnno	ORF	715157	716629	.	+	.	ID=g490;Name=YBR263W
chr2	SelfAnno	ORF	716663	717262	.	-	.	ID=g491;Name=YBR264C
chr2	SelfAnno	ORF	717476	718438	.	+	.	ID=g492;Name=YBR265W
chr2	SelfAnno	ORF	718735	719916	.	+	.	ID=g493;Name=YBR267W
chr2	SelfAnno	ORF	720193	720510	.	+	.	ID=g494;Name=YBR268W
chr2	SelfAnno	ORF	721058	721474	.	-	.	ID=g495;Name=YBR269C
chr2	SelfAnno	ORF	721658	723295	.	-	.	ID=g496;Name=YBR270C
chr2	SelfAnno	ORF	723749	725008	.	+	.	ID=g497;Name=YBR271W
chr2	SelfAnno	ORF	725245	726693	.	-	.	ID=g498;Name=YBR272C
chr2	SelfAnno	ORF	726951	728261	.	-	.	ID=g499;Name=YBR273C
chr2	SelfAnno	ORF	728484	730067	.	+	.	ID=g500;Name=YBR274W
chr2	SelfAnno	ORF	730246	735996	.	-	.	ID=g501;Name=YBR275C
chr2	SelfAnno	ORF	736510	738933	.	-	.	ID=g503;Name=YBR276C
chr2	SelfAnno	ORF	739184	739789	.	+	.	ID=g505;Name=YBR278W
chr2	SelfAnno	ORF	740150	741505	.	+	.	ID=g506;Name=YBR279W
chr2	SelfAnno	ORF	741695	743608	.	-	.	ID=g507;Name=YBR280C
chr2	SelfAnno	ORF	743881	746517	.	-	.	ID=g508;Name=YBR281C
chr2	SelfAnno	ORF	747151	747591	.	+	.	ID=g509;Name=YBR282W
chr2	SelfAnno	ORF	747854	749326	.	-	.	ID=g510;Name=YBR283C
chr2	SelfAnno	ORF	750150	752543	.	+	.	ID=g512;Name=YBR284W
chr2	SelfAnno	ORF	752837	753271	.	+	.	ID=g513;Name=YBR285W
chr2	SelfAnno	ORF	753614	755227	.	+	.	ID=g514;Name=YBR286W
chr2	SelfAnno	ORF	755486	756769	.	+	.	ID=g515;Name=YBR287W
chr2	SelfAnno	ORF	756924	758375	.	-	.	ID=g516;Name=YBR288C
chr2	SelfAnno	ORF	758579	761311	.	+	.	ID=g517;Name=YBR289W
chr2	SelfAnno	ORF	761518	762483	.	+	.	ID=g519;Name=YBR290W
chr2	SelfAnno	ORF	762600	763499	.	-	.	ID=g520;Name=YBR291C
chr2	SelfAnno	ORF	765679	767364	.	+	.	ID=g521;Name=YBR293W
chr2	SelfAnno	ORF	768170	770749	.	+	.	ID=g522;Name=YBR294W
chr2	SelfAnno	ORF	771783	775541	.	+	.	ID=g523;Name=YBR295W/comp7271_c0_seq1
chr2	SelfAnno	ORF	775841	777565	.	-	.	ID=g525;Name=YBR296C
chr2	SelfAnno	ORF	779780	780946	.	+	.	ID=g527;Name=YBR297W
chr2	SelfAnno	ORF	781655	783502	.	-	.	ID=g529;Name=YJR160C/YDL247W
chr2	SelfAnno	ORF	786004	787236	.	+	.	ID=g530;Name=YBR297W/partial
chr2	SelfAnno	ORF	789779	791191	.	+	.	ID=chr2.orf00513;Name=YGR288W
chr2	SelfAnno	ORF	791888	793513	.	-	.	ID=g533;Name=YBR298C/partial
chr3	SelfAnno	ORF	1214	1981	.	+	.	ID=g534;Name=YCL076W
chr3	SelfAnno	ORF	2057	2335	.	+	.	ID=g536;Name=YCL075W
chr3	SelfAnno	ORF	2491	3444	.	+	.	ID=g537;Name=YCL074W
chr3	SelfAnno	ORF	6150	7997	.	-	.	ID=g538;Name=YCL073C/YKR106W
chr3	SelfAnno	ORF	10023	10751	.	+	.	ID=g541;Name=YCL069W
chr3	SelfAnno	ORF	11730	12512	.	-	.	ID=g542;Name=YCL068C/YCR038C/partial
chr3	SelfAnno	ORF	12611	13243	.	-	.	ID=g543;Name=YCL067C/YCR039C/partial
chr3	SelfAnno	ORF	13507	14034	.	+	.	ID=g544;Name=YCL066W/YCR040W/partial
chr3	SelfAnno	ORF	16026	17108	.	-	.	ID=g545;Name=YCL064C
chr3	SelfAnno	ORF	17517	18794	.	+	.	ID=g546;Name=YCL063W
chr3	SelfAnno	ORF	52909	55146	.	+	.	ID=g567;Name=YCL061C
chr3	SelfAnno	ORF	22659	23609	.	-	.	ID=g548;Name=YCL059C
chr3	SelfAnno	ORF	23814	24155	.	+	.	ID=g549;Name=YCL058W-A
chr3	SelfAnno	ORF	24264	24557	.	-	.	ID=g550;Name=YCL057C-A
chr3	SelfAnno	ORF	23753	24337	.	-	.	ID=chr3.orf00018;Name=YCL058C
chr3	SelfAnno	ORF	25000	27138	.	+	.	ID=g551;Name=YCL057W
chr3	SelfAnno	ORF	26316	27591	.	-	.	ID=g552;Name=YCL056C
chr3	SelfAnno	ORF	28156	29163	.	+	.	ID=g553;Name=YCL055W
chr3	SelfAnno	ORF	31665	34190	.	+	.	ID=g554;Name=YCL054W
chr3	SelfAnno	ORF	34359	35609	.	-	.	ID=g555;Name=YCL052C
chr3	SelfAnno	ORF	36080	37831	.	+	.	ID=g556;Name=YCL051W
chr3	SelfAnno	ORF	38053	39018	.	-	.	ID=g557;Name=YCL050C
chr3	SelfAnno	ORF	40004	40942	.	-	.	ID=g558;Name=YCL049C
chr3	SelfAnno	ORF	41717	41971	.	+	.	ID=g559;Name=YCL048W-A
chr3	SelfAnno	ORF	42403	43794	.	+	.	ID=g560;Name=YCL048W
chr3	SelfAnno	ORF	43899	44675	.	-	.	ID=g561;Name=YCL047C
chr3	SelfAnno	ORF	44861	47143	.	-	.	ID=g562;Name=YCL045C
chr3	SelfAnno	ORF	47351	48604	.	-	.	ID=g563;Name=YCL044C
chr3	SelfAnno	ORF	48894	50486	.	-	.	ID=g564;Name=YCL043C
chr3	SelfAnno	ORF	51108	52610	.	+	.	ID=g566;Name=YCL040W
chr3	SelfAnno	ORF	52909	55146	.	+	.	ID=g567;Name=YCL039W
chr3	SelfAnno	ORF	55204	56790	.	-	.	ID=g569;Name=YCL038C
chr3	SelfAnno	ORF	57594	58994	.	-	.	ID=g570;Name=YCL037C
chr3	SelfAnno	ORF	59261	60946	.	+	.	ID=g573;Name=YCL036W
chr3	SelfAnno	ORF	61062	61394	.	-	.	ID=g574;Name=YCL035C
chr3	SelfAnno	ORF	61879	62943	.	+	.	ID=g575;Name=YCL034W
chr3	SelfAnno	ORF	63014	63520	.	-	.	ID=g576;Name=YCL033C
chr3	SelfAnno	ORF	63678	64718	.	+	.	ID=g577;Name=YCL032W
chr3	SelfAnno	ORF	64912	65805	.	-	.	ID=g578;Name=YCL031C
chr3	SelfAnno	ORF	66171	68570	.	-	.	ID=g579;Name=YCL030C
chr3	SelfAnno	ORF	68836	70158	.	-	.	ID=g580;Name=YCL029C
chr3	SelfAnno	ORF	70387	71610	.	+	.	ID=g581;Name=YCL028W
chr3	SelfAnno	ORF	72060	73583	.	+	.	ID=g583;Name=YCL027W
chr3	SelfAnno	ORF	73647	74228	.	-	.	ID=g585;Name=YCL026C-B
chr3	SelfAnno	ORF	74946	75527	.	-	.	ID=g586;Name=YCL026C-A
chr3	SelfAnno	ORF	76259	78160	.	-	.	ID=g587;Name=YDR508C
chr3	SelfAnno	ORF	79403	82516	.	+	.	ID=g589;Name=YCL024W
chr3	SelfAnno	ORF	83519	83896	.	+	.	ID=g590;Name=YCL021W-A
chr3	SelfAnno	ORF	85251	86345	.	+	.	ID=g591;Name=YCL018W
chr3	SelfAnno	ORF	86703	88196	.	-	.	ID=g593;Name=YCL017C
chr3	SelfAnno	ORF	88547	89689	.	-	.	ID=g594;Name=YCL016C
chr3	SelfAnno	ORF	90207	95117	.	+	.	ID=g596;Name=YCL014W
chr3	SelfAnno	ORF	96001	97392	.	-	.	ID=chr3.orf00075;Name=YCL011C
chr3	SelfAnno	ORF	97497	98276	.	-	.	ID=g598;Name=YCL010C
chr3	SelfAnno	ORF	98545	99474	.	-	.	ID=g599;Name=YCL009C
chr3	SelfAnno	ORF	99629	100786	.	-	.	ID=g601;Name=YCL008C
chr3	SelfAnno	ORF	101954	102724	.	+	.	ID=g602;Name=YCL005W
chr3	SelfAnno	ORF	103125	104603	.	+	.	ID=g603;Name=YCL004W
chr3	SelfAnno	ORF	104741	105349	.	-	.	ID=chr3.orf00083;Name=YCL002C
chr3	SelfAnno	ORF	105807	106415	.	+	.	ID=chr3.orf00085;Name=YCL001W
chr3	SelfAnno	ORF	111305	112273	.	-	.	ID=g606;Name=YCR002C
chr3	SelfAnno	ORF	112545	113096	.	+	.	ID=g607;Name=YCR003W
chr3	SelfAnno	ORF	113500	114243	.	-	.	ID=g608;Name=YCR004C
chr3	SelfAnno	ORF	114871	116253	.	-	.	ID=g609;Name=YCR005C
chr3	SelfAnno	ORF	119601	120320	.	-	.	ID=g610;Name=YCR007C
chr3	SelfAnno	ORF	122066	123877	.	+	.	ID=g611;Name=YCR008W
chr3	SelfAnno	ORF	124339	125136	.	-	.	ID=g612;Name=YCR009C
chr3	SelfAnno	ORF	125867	126718	.	-	.	ID=g613;Name=YCR010C
chr3	SelfAnno	ORF	127317	130466	.	-	.	ID=g614;Name=YCR011C
chr3	SelfAnno	ORF	131339	132589	.	+	.	ID=g615;Name=YCR012W
chr3	SelfAnno	ORF	131995	132642	.	-	.	ID=g617;Name=YCR013C
chr3	SelfAnno	ORF	132778	134523	.	-	.	ID=g618;Name=YCR014C
chr3	SelfAnno	ORF	134807	135760	.	-	.	ID=g619;Name=YCR015C
chr3	SelfAnno	ORF	137328	138200	.	+	.	ID=g620;Name=YCR016W
chr3	SelfAnno	ORF	138467	141328	.	-	.	ID=g621;Name=YCR017C
chr3	SelfAnno	ORF	141931	142530	.	-	.	ID=g622;Name=YCR018C
chr3	SelfAnno	ORF	146530	147621	.	+	.	ID=g623;Name=YCR019W
chr3	SelfAnno	ORF	147703	148350	.	-	.	ID=g624;Name=YCR020C
chr3	SelfAnno	ORF	148521	148787	.	-	.	ID=g625;Name=YCR020C-A
chr3	SelfAnno	ORF	149800	150798	.	-	.	ID=g626;Name=YCR021C
chr3	SelfAnno	ORF	152231	154066	.	-	.	ID=g627;Name=YCR023C
chr3	SelfAnno	ORF	154437	155915	.	-	.	ID=g628;Name=YCR024C
chr3	SelfAnno	ORF	157139	157369	.	-	.	ID=chr3.orf00119;Name=YCR025C
chr3	SelfAnno	ORF	157804	160032	.	-	.	ID=g629;Name=YCR026C
chr3	SelfAnno	ORF	161065	161694	.	-	.	ID=g630;Name=YCR027C
chr3	SelfAnno	ORF	163558	165096	.	-	.	ID=g631;Name=YCR028C
chr3	SelfAnno	ORF	165623	166113	.	-	.	ID=g632;Name=YCR028C-A
chr3	SelfAnno	ORF	166498	169110	.	-	.	ID=g633;Name=YCR030C
chr3	SelfAnno	ORF	170172	170892	.	-	.	ID=g634;Name=YJL191W
chr3	SelfAnno	ORF	172196	178699	.	+	.	ID=g635;Name=YCR032W
chr3	SelfAnno	ORF	179165	182845	.	+	.	ID=g636;Name=YCR033W
chr3	SelfAnno	ORF	183263	184306	.	+	.	ID=g637;Name=YCR034W
chr3	SelfAnno	ORF	184505	185689	.	-	.	ID=chr3.orf00131;Name=YCR035C
chr3	SelfAnno	ORF	185968	186969	.	+	.	ID=chr3.orf00132;Name=YCR036W
chr3	SelfAnno	ORF	187085	189856	.	-	.	ID=g641;Name=YJL198W
chr3	SelfAnno	ORF	190309	192135	.	-	.	ID=g642;Name=YCR038W-A/comp14662_c0_seq1
chr3	SelfAnno	ORF	193757	197974	.	-	.	ID=g643;Name=YCR042C
chr3	SelfAnno	ORF	199454	200527	.	-	.	ID=chr3.orf00140;Name=YCR044C
chr3	SelfAnno	ORF	200708	202183	.	-	.	ID=chr3.orf00144;Name=YCR045C
chr3	SelfAnno	ORF	201165	201674	.	+	.	ID=g646;Name=YCR045W-A
chr3	SelfAnno	ORF	202489	202998	.	-	.	ID=g647;Name=YCR046C
chr3	SelfAnno	ORF	203291	204118	.	-	.	ID=g648;Name=YCR047C
chr3	SelfAnno	ORF	203775	204080	.	+	.	ID=g649;Name=YCR047W-A
chr3	SelfAnno	ORF	204528	206342	.	+	.	ID=g651;Name=YCR048W
chr3	SelfAnno	ORF	204470	204880	.	-	.	ID=chr3.orf00150;Name=YCR049C
chr3	SelfAnno	ORF	206653	207321	.	+	.	ID=g652;Name=YCR051W
chr3	SelfAnno	ORF	207576	209027	.	+	.	ID=g653;Name=YCR052W
chr3	SelfAnno	ORF	209278	210822	.	+	.	ID=g654;Name=YCR053W
chr3	SelfAnno	ORF	210957	212648	.	-	.	ID=g656;Name=YCR054C
chr3	SelfAnno	ORF	213040	215811	.	-	.	ID=g657;Name=YCR057C
chr3	SelfAnno	ORF	216036	216812	.	-	.	ID=g658;Name=YCR059C
chr3	SelfAnno	ORF	216985	217320	.	+	.	ID=g659;Name=YCR060W
chr3	SelfAnno	ORF	218158	220053	.	+	.	ID=g660;Name=YCR061W
chr3	SelfAnno	ORF	220913	221386	.	+	.	ID=g661;Name=YCR063W
chr3	SelfAnno	ORF	221906	223600	.	+	.	ID=g662;Name=YCR065W
chr3	SelfAnno	ORF	224093	225556	.	+	.	ID=g663;Name=YCR066W
chr3	SelfAnno	ORF	225718	228960	.	-	.	ID=g664;Name=YCR067C/comp8668_c0_seq1
chr3	SelfAnno	ORF	229852	231414	.	+	.	ID=g667;Name=YCR068W
chr3	SelfAnno	ORF	231693	232649	.	+	.	ID=g668;Name=YCR069W
chr3	SelfAnno	ORF	232741	233181	.	-	.	ID=g669;Name=YCR071C
chr3	SelfAnno	ORF	233443	234990	.	-	.	ID=g670;Name=YCR072C
chr3	SelfAnno	ORF	235225	239217	.	-	.	ID=g672;Name=YCR073C
chr3	SelfAnno	ORF	239600	240547	.	+	.	ID=g673;Name=YCR073W-A
chr3	SelfAnno	ORF	240669	241451	.	-	.	ID=g674;Name=YCR075C
chr3	SelfAnno	ORF	241611	242430	.	+	.	ID=g675;Name=YCR075W-A
chr3	SelfAnno	ORF	241929	242681	.	-	.	ID=g676;Name=YCR076C
chr3	SelfAnno	ORF	242874	245264	.	-	.	ID=g677;Name=YCR077C
chr3	SelfAnno	ORF	245481	246809	.	+	.	ID=g680;Name=YCR079W
chr3	SelfAnno	ORF	247007	251290	.	+	.	ID=g682;Name=YCR081W
chr3	SelfAnno	ORF	251519	251905	.	+	.	ID=g683;Name=YCR082W
chr3	SelfAnno	ORF	252214	252597	.	+	.	ID=g684;Name=YCR083W
chr3	SelfAnno	ORF	252949	255090	.	-	.	ID=g685;Name=YCR084C
chr3	SelfAnno	ORF	256030	256602	.	+	.	ID=g687;Name=YCR086W
chr3	SelfAnno	ORF	256644	257093	.	-	.	ID=g688;Name=YCR087C-A
chr3	SelfAnno	ORF	257694	259472	.	+	.	ID=g689;Name=YCR088W
chr3	SelfAnno	ORF	262535	263146	.	+	.	ID=chr3.orf00197;Name=YCR089W
chr3	SelfAnno	ORF	263198	263746	.	-	.	ID=g692;Name=YCR090C
chr3	SelfAnno	ORF	265340	267448	.	+	.	ID=g693;Name=YNR047W
chr3	SelfAnno	ORF	267646	270702	.	-	.	ID=g694;Name=YCR092C
chr3	SelfAnno	ORF	270999	277325	.	+	.	ID=g695;Name=YCR093W
chr3	SelfAnno	ORF	277644	278819	.	+	.	ID=g697;Name=YCR094W
chr3	SelfAnno	ORF	279052	280140	.	-	.	ID=g698;Name=YCR095C
chr3	SelfAnno	ORF	284065	284682	.	-	.	ID=chr3.orf00206;Name=YCL067C
chr3	SelfAnno	ORF	288755	290311	.	-	.	ID=g699;Name=YCR098C
chr3	SelfAnno	ORF	292583	294280	.	-	.	ID=g700;Name=YNR065C/YNR066C
chr3	SelfAnno	ORF	296057	296648	.	-	.	ID=g701;Name=YCR102C/YLR460C
chr4	SelfAnno	ORF	4567	6375	.	+	.	ID=g703;Name=YDL247W/YJR160C
chr4	SelfAnno	ORF	7266	8339	.	-	.	ID=g704;Name=YJR159W/YDL246C
chr4	SelfAnno	ORF	10257	11960	.	-	.	ID=g705;Name=YEL069C/YNR072W
chr4	SelfAnno	ORF	14804	15826	.	+	.	ID=g706;Name=YNL332W/YFL058W
chr4	SelfAnno	ORF	16176	17132	.	-	.	ID=g708;Name=YCR107W/YFL056C
chr4	SelfAnno	ORF	21433	24486	.	+	.	ID=g709;Name=YDL240W
chr4	SelfAnno	ORF	25013	27385	.	-	.	ID=g710;Name=YDL239C
chr4	SelfAnno	ORF	27596	29059	.	-	.	ID=g711;Name=YDL238C
chr4	SelfAnno	ORF	29262	30434	.	+	.	ID=g712;Name=YDL237C
chr4	SelfAnno	ORF	30898	31836	.	+	.	ID=g713;Name=YDL236W
chr4	SelfAnno	ORF	32015	32518	.	-	.	ID=g714;Name=YDL235C
chr4	SelfAnno	ORF	32837	35077	.	-	.	ID=g715;Name=YDL234C
chr4	SelfAnno	ORF	35397	36773	.	+	.	ID=g716;Name=YDL233W
chr4	SelfAnno	ORF	37466	40843	.	-	.	ID=g717;Name=YDL231C
chr4	SelfAnno	ORF	41297	42304	.	+	.	ID=g718;Name=YDL230C
chr4	SelfAnno	ORF	42662	44503	.	+	.	ID=g719;Name=YJR045C
chr4	SelfAnno	ORF	44869	46521	.	-	.	ID=g722;Name=YDL227C
chr4	SelfAnno	ORF	49607	50665	.	-	.	ID=g723;Name=YDL226C
chr4	SelfAnno	ORF	50937	52592	.	+	.	ID=g724;Name=YDL225W
chr4	SelfAnno	ORF	52889	54838	.	-	.	ID=g725;Name=YDL224C
chr4	SelfAnno	ORF	55752	58928	.	-	.	ID=chr4.orf00031;Name=YDL223C
chr4	SelfAnno	ORF	59359	60288	.	-	.	ID=chr4.orf00035;Name=YDL222C
chr4	SelfAnno	ORF	60732	63506	.	-	.	ID=chr4.orf00038;Name=YDL220C
chr4	SelfAnno	ORF	63730	64253	.	+	.	ID=g727;Name=YDL219W
chr4	SelfAnno	ORF	64983	65936	.	+	.	ID=g728;Name=YDL218W
chr4	SelfAnno	ORF	66476	67099	.	-	.	ID=g729;Name=YDL217C
chr4	SelfAnno	ORF	67488	68810	.	-	.	ID=g730;Name=YDL216C
chr4	SelfAnno	ORF	69131	72409	.	-	.	ID=g731;Name=YDL215C
chr4	SelfAnno	ORF	72930	75029	.	-	.	ID=g732;Name=YDL214C
chr4	SelfAnno	ORF	75771	76448	.	-	.	ID=g733;Name=YDL213C
chr4	SelfAnno	ORF	76908	77540	.	+	.	ID=g734;Name=YDL212W
chr4	SelfAnno	ORF	77776	78894	.	-	.	ID=g735;Name=YDL211C
chr4	SelfAnno	ORF	83096	84811	.	+	.	ID=g736;Name=YDL210W
chr4	SelfAnno	ORF	85033	86052	.	-	.	ID=g737;Name=YDL209C
chr4	SelfAnno	ORF	86338	86808	.	+	.	ID=g738;Name=YDL208W
chr4	SelfAnno	ORF	87076	88692	.	+	.	ID=g739;Name=YDL207W
chr4	SelfAnno	ORF	89004	91292	.	+	.	ID=g740;Name=YDL206W
chr4	SelfAnno	ORF	91581	92564	.	-	.	ID=g741;Name=YDL205C
chr4	SelfAnno	ORF	93424	94605	.	+	.	ID=g742;Name=YDL204W
chr4	SelfAnno	ORF	94903	96774	.	-	.	ID=g743;Name=YDL203C
chr4	SelfAnno	ORF	97296	98045	.	+	.	ID=g744;Name=YDL202C
chr4	SelfAnno	ORF	98381	99241	.	+	.	ID=g745;Name=YDL201W
chr4	SelfAnno	ORF	99321	99887	.	-	.	ID=g746;Name=YDL200C
chr4	SelfAnno	ORF	100111	102174	.	-	.	ID=g747;Name=YDL199C
chr4	SelfAnno	ORF	102470	103372	.	-	.	ID=g748;Name=YDL198C
chr4	SelfAnno	ORF	103738	105318	.	-	.	ID=g749;Name=YDL197C
chr4	SelfAnno	ORF	106032	109853	.	+	.	ID=g750;Name=YDL195W
chr4	SelfAnno	ORF	110404	113058	.	+	.	ID=g752;Name=YDL194W
chr4	SelfAnno	ORF	113529	114623	.	+	.	ID=g753;Name=YDL193W
chr4	SelfAnno	ORF	115143	115688	.	+	.	ID=g754;Name=YDL137W
chr4	SelfAnno	ORF	116489	117341	.	+	.	ID=g755;Name=YDL136W
chr4	SelfAnno	ORF	117531	120416	.	-	.	ID=g756;Name=YDL190C
chr4	SelfAnno	ORF	121040	122413	.	+	.	ID=g757;Name=YDL189W
chr4	SelfAnno	ORF	122688	123821	.	-	.	ID=g758;Name=YDL134C
chr4	SelfAnno	ORF	124439	125272	.	+	.	ID=g759;Name=YDL186W
chr4	SelfAnno	ORF	125613	128828	.	+	.	ID=g760;Name=YDL185W
chr4	SelfAnno	ORF	129699	130661	.	-	.	ID=g762;Name=YDL183C
chr4	SelfAnno	ORF	132264	133550	.	+	.	ID=g763;Name=YDL131W
chr4	SelfAnno	ORF	134006	134263	.	+	.	ID=g764;Name=YDL181W
chr4	SelfAnno	ORF	134720	136363	.	+	.	ID=g765;Name=YDL180W
chr4	SelfAnno	ORF	137045	137959	.	+	.	ID=g766;Name=YDL179W
chr4	SelfAnno	ORF	138276	139868	.	+	.	ID=g767;Name=YDL178W
chr4	SelfAnno	ORF	139963	140475	.	-	.	ID=g768;Name=YDL177C
chr4	SelfAnno	ORF	140851	142977	.	+	.	ID=g769;Name=YDL176W
chr4	SelfAnno	ORF	143238	144272	.	-	.	ID=g770;Name=YDL175C
chr4	SelfAnno	ORF	144580	146343	.	-	.	ID=g771;Name=YDL174C
chr4	SelfAnno	ORF	146947	147840	.	+	.	ID=g772;Name=YDL173W
chr4	SelfAnno	ORF	147363	147677	.	-	.	ID=g773;Name=YDL172C
chr4	SelfAnno	ORF	147945	154382	.	-	.	ID=g774;Name=YDL171C
chr4	SelfAnno	ORF	155111	156697	.	+	.	ID=g776;Name=YDL170W
chr4	SelfAnno	ORF	156857	157528	.	-	.	ID=g777;Name=YDL169C
chr4	SelfAnno	ORF	158398	159558	.	+	.	ID=g778;Name=YDL168W
chr4	SelfAnno	ORF	159789	161951	.	-	.	ID=g780;Name=YDL167C
chr4	SelfAnno	ORF	162245	162838	.	-	.	ID=g781;Name=YDL166C
chr4	SelfAnno	ORF	163086	163661	.	+	.	ID=g782;Name=YDL165W
chr4	SelfAnno	ORF	163784	166051	.	-	.	ID=g783;Name=YDL164C
chr4	SelfAnno	ORF	165753	166055	.	+	.	ID=g784;Name=YDL163W
chr4	SelfAnno	ORF	166511	167875	.	+	.	ID=g785;Name=YDL161W
chr4	SelfAnno	ORF	168147	168389	.	-	.	ID=g786;Name=YDL160C-A
chr4	SelfAnno	ORF	169194	170714	.	-	.	ID=g787;Name=YDL160C
chr4	SelfAnno	ORF	171265	172812	.	+	.	ID=g788;Name=YDL159W
chr4	SelfAnno	ORF	173016	173372	.	-	.	ID=g789;Name=YDL157C
chr4	SelfAnno	ORF	173699	175267	.	+	.	ID=g790;Name=YDL156W
chr4	SelfAnno	ORF	175554	176837	.	+	.	ID=g791;Name=YDL155W
chr4	SelfAnno	ORF	177115	179820	.	+	.	ID=g792;Name=YDL154W
chr4	SelfAnno	ORF	179967	181799	.	-	.	ID=g793;Name=YDL153C
chr4	SelfAnno	ORF	182099	182626	.	-	.	ID=chr4.orf00132;Name=YDL151C
chr4	SelfAnno	ORF	182124	183392	.	+	.	ID=g794;Name=YDL150W
chr4	SelfAnno	ORF	183705	186698	.	+	.	ID=g795;Name=YDL149W
chr4	SelfAnno	ORF	186934	189366	.	-	.	ID=g796;Name=YDL148C
chr4	SelfAnno	ORF	189704	191041	.	+	.	ID=g797;Name=YDL147W
chr4	SelfAnno	ORF	191530	193005	.	+	.	ID=g798;Name=YDL146W
chr4	SelfAnno	ORF	193351	196956	.	-	.	ID=chr4.orf00143;Name=YDL145C
chr4	SelfAnno	ORF	197441	198520	.	-	.	ID=g801;Name=YDL144C
chr4	SelfAnno	ORF	198775	200361	.	+	.	ID=g802;Name=YDL143W
chr4	SelfAnno	ORF	200499	201350	.	-	.	ID=g805;Name=YDL142C
chr4	SelfAnno	ORF	201819	203891	.	+	.	ID=g806;Name=YDL141W
chr4	SelfAnno	ORF	204140	209341	.	-	.	ID=g807;Name=YDL140C
chr4	SelfAnno	ORF	210166	210837	.	-	.	ID=g809;Name=YDL139C
chr4	SelfAnno	ORF	212145	214436	.	+	.	ID=g810;Name=YDL138W
chr4	SelfAnno	ORF	215323	215868	.	+	.	ID=g812;Name=YDL192W
chr4	SelfAnno	ORF	216394	217163	.	+	.	ID=g813;Name=YDL191W
chr4	SelfAnno	ORF	217476	218084	.	-	.	ID=g814;Name=YDL135C
chr4	SelfAnno	ORF	218458	219567	.	-	.	ID=g815;Name=YDL188C
chr4	SelfAnno	ORF	221223	222536	.	+	.	ID=g816;Name=YDL133W
chr4	SelfAnno	ORF	223100	225547	.	+	.	ID=g817;Name=YDL132W
chr4	SelfAnno	ORF	226159	227481	.	+	.	ID=g818;Name=YDL182W
chr4	SelfAnno	ORF	227937	228197	.	+	.	ID=g820;Name=YDL130W-A
chr4	SelfAnno	ORF	228675	229296	.	+	.	ID=g821;Name=YOL039W
chr4	SelfAnno	ORF	229793	230668	.	+	.	ID=g822;Name=YDL129W
chr4	SelfAnno	ORF	231421	232656	.	+	.	ID=g823;Name=YDL128W
chr4	SelfAnno	ORF	233696	234622	.	+	.	ID=g825;Name=YDL127W
chr4	SelfAnno	ORF	234925	237432	.	-	.	ID=g826;Name=YDL126C
chr4	SelfAnno	ORF	237787	238332	.	-	.	ID=g829;Name=YDL125C
chr4	SelfAnno	ORF	239027	239965	.	+	.	ID=g830;Name=YDL124W
chr4	SelfAnno	ORF	241518	243755	.	+	.	ID=g831;Name=YDL122W
chr4	SelfAnno	ORF	243907	244356	.	-	.	ID=g832;Name=YDL121C
chr4	SelfAnno	ORF	244698	245222	.	+	.	ID=g833;Name=YDL120W
chr4	SelfAnno	ORF	245464	246387	.	-	.	ID=g834;Name=YDL119C
chr4	SelfAnno	ORF	247356	250013	.	+	.	ID=g835;Name=YDL117W
chr4	SelfAnno	ORF	250341	252521	.	+	.	ID=g837;Name=YDL116W
chr4	SelfAnno	ORF	252770	253901	.	-	.	ID=g838;Name=YDL115C
chr4	SelfAnno	ORF	254379	255305	.	+	.	ID=g839;Name=YDL114W
chr4	SelfAnno	ORF	255410	257332	.	-	.	ID=g840;Name=YDL113C
chr4	SelfAnno	ORF	257694	262004	.	+	.	ID=g841;Name=YDL112W
chr4	SelfAnno	ORF	262092	262889	.	-	.	ID=g842;Name=YDL111C
chr4	SelfAnno	ORF	263291	263743	.	-	.	ID=g843;Name=YDL110C
chr4	SelfAnno	ORF	264037	265980	.	-	.	ID=g844;Name=YDL109C
chr4	SelfAnno	ORF	266489	267478	.	+	.	ID=g845;Name=YDL108W
chr4	SelfAnno	ORF	267700	268755	.	+	.	ID=g846;Name=YDL107W
chr4	SelfAnno	ORF	269003	270679	.	-	.	ID=g847;Name=YDL106C
chr4	SelfAnno	ORF	271164	272372	.	+	.	ID=g848;Name=YDL105W
chr4	SelfAnno	ORF	272423	273646	.	-	.	ID=g849;Name=YDL104C
chr4	SelfAnno	ORF	273918	275351	.	-	.	ID=g850;Name=YDL103C
chr4	SelfAnno	ORF	275642	278935	.	+	.	ID=g851;Name=YDL102W
chr4	SelfAnno	ORF	279077	280618	.	-	.	ID=g853;Name=YDL101C
chr4	SelfAnno	ORF	280882	281946	.	-	.	ID=g854;Name=YDL100C
chr4	SelfAnno	ORF	282189	283214	.	+	.	ID=g855;Name=YDL099W
chr4	SelfAnno	ORF	283351	283935	.	-	.	ID=g856;Name=YDL098C
chr4	SelfAnno	ORF	284161	285465	.	-	.	ID=g857;Name=YDL097C
chr4	SelfAnno	ORF	285828	288281	.	+	.	ID=g858;Name=YDL095W
chr4	SelfAnno	ORF	288341	288712	.	-	.	ID=chr4.orf00219;Name=YDL094C
chr4	SelfAnno	ORF	288678	290909	.	+	.	ID=g859;Name=YDL093W
chr4	SelfAnno	ORF	291551	291991	.	+	.	ID=g860;Name=YDL092W
chr4	SelfAnno	ORF	292162	293529	.	-	.	ID=g861;Name=YDL091C
chr4	SelfAnno	ORF	293804	295099	.	-	.	ID=g862;Name=YDL090C
chr4	SelfAnno	ORF	295590	297044	.	+	.	ID=g863;Name=YDL089W
chr4	SelfAnno	ORF	297187	298773	.	-	.	ID=g864;Name=YDL088C
chr4	SelfAnno	ORF	298985	299770	.	-	.	ID=chr4.orf00226;Name=YDL087C
chr4	SelfAnno	ORF	300184	301005	.	+	.	ID=g866;Name=YDL086W
chr4	SelfAnno	ORF	301233	301439	.	-	.	ID=g867;Name=YDL085C-A
chr4	SelfAnno	ORF	301979	303616	.	+	.	ID=g868;Name=YDL085W
chr4	SelfAnno	ORF	304005	305345	.	+	.	ID=g869;Name=YDL084W
chr4	SelfAnno	ORF	305694	306557	.	-	.	ID=g870;Name=YMR143W
chr4	SelfAnno	ORF	307193	308157	.	+	.	ID=g871;Name=YMR142C
chr4	SelfAnno	ORF	308571	308891	.	-	.	ID=g872;Name=YDL081C
chr4	SelfAnno	ORF	309376	311241	.	-	.	ID=g874;Name=YDL080C
chr4	SelfAnno	ORF	311722	313521	.	-	.	ID=g875;Name=YDL079C
chr4	SelfAnno	ORF	314114	315145	.	-	.	ID=g876;Name=YDL078C
chr4	SelfAnno	ORF	315729	318878	.	-	.	ID=g878;Name=YDL077C
chr4	SelfAnno	ORF	319426	320310	.	-	.	ID=g879;Name=YDL076C
chr4	SelfAnno	ORF	320986	321748	.	+	.	ID=g880;Name=YLR406C
chr4	SelfAnno	ORF	322789	324891	.	-	.	ID=g881;Name=YDL074C
chr4	SelfAnno	ORF	325354	328308	.	+	.	ID=g882;Name=YDL073W
chr4	SelfAnno	ORF	328601	329212	.	-	.	ID=g883;Name=YDL072C
chr4	SelfAnno	ORF	329383	329805	.	-	.	ID=chr4.orf00253;Name=YDL071C
chr4	SelfAnno	ORF	329789	331705	.	+	.	ID=g884;Name=YDL070W
chr4	SelfAnno	ORF	331886	332575	.	-	.	ID=g886;Name=YDL069C
chr4	SelfAnno	ORF	332981	333160	.	-	.	ID=chr4.orf00256;Name=YDL067C
chr4	SelfAnno	ORF	333599	334885	.	+	.	ID=g887;Name=YDL066W
chr4	SelfAnno	ORF	335008	336036	.	-	.	ID=g889;Name=YDL065C
chr4	SelfAnno	ORF	336246	336829	.	+	.	ID=g890;Name=YDL064W
chr4	SelfAnno	ORF	337031	339031	.	-	.	ID=chr4.orf00260;Name=YDL063C
chr4	SelfAnno	ORF	340367	342733	.	+	.	ID=g892;Name=YDL060W
chr4	SelfAnno	ORF	342975	343691	.	-	.	ID=g893;Name=YDL059C
chr4	SelfAnno	ORF	344403	349793	.	+	.	ID=g894;Name=YDL058W
chr4	SelfAnno	ORF	350191	351177	.	+	.	ID=g895;Name=YDL057W
chr4	SelfAnno	ORF	351634	354135	.	+	.	ID=g896;Name=YDL056W
chr4	SelfAnno	ORF	354431	355516	.	-	.	ID=g898;Name=YDL055C
chr4	SelfAnno	ORF	358580	360040	.	-	.	ID=g900;Name=YDL054C
chr4	SelfAnno	ORF	360454	361011	.	-	.	ID=g902;Name=YDL053C
chr4	SelfAnno	ORF	361414	362325	.	-	.	ID=g903;Name=YDL052C
chr4	SelfAnno	ORF	362694	363521	.	+	.	ID=g904;Name=YDL051W
chr4	SelfAnno	ORF	363813	364619	.	-	.	ID=g905;Name=YDL049C
chr4	SelfAnno	ORF	365485	366915	.	-	.	ID=g906;Name=YDL048C
chr4	SelfAnno	ORF	368510	369445	.	+	.	ID=g907;Name=YDL047W
chr4	SelfAnno	ORF	369975	370496	.	+	.	ID=g908;Name=YDL046W
chr4	SelfAnno	ORF	370983	371270	.	+	.	ID=g909;Name=YDL045W-A
chr4	SelfAnno	ORF	371423	372343	.	-	.	ID=g910;Name=YDL045C
chr4	SelfAnno	ORF	372703	374025	.	-	.	ID=g911;Name=YDL044C
chr4	SelfAnno	ORF	374417	375217	.	-	.	ID=g912;Name=YDL043C
chr4	SelfAnno	ORF	375498	377186	.	-	.	ID=g913;Name=YDL042C
chr4	SelfAnno	ORF	376843	377196	.	+	.	ID=g914;Name=YDL041W
chr4	SelfAnno	ORF	377615	380179	.	-	.	ID=g915;Name=YDL040C
chr4	SelfAnno	ORF	380726	383969	.	-	.	ID=g916;Name=YDL039C/YDL037C/comp2591_c0_seq1
chr4	SelfAnno	ORF	385732	387072	.	-	.	ID=g919;Name=YDL039C
chr4	SelfAnno	ORF	387391	388533	.	-	.	ID=chr4.orf00302;Name=YDL035C
chr4	SelfAnno	ORF	388631	390382	.	-	.	ID=g921;Name=YDL034W/comp10330_c0_seq1
chr4	SelfAnno	ORF	390972	392225	.	-	.	ID=g922;Name=YDL033C
chr4	SelfAnno	ORF	392532	395519	.	+	.	ID=g923;Name=YDL031W
chr4	SelfAnno	ORF	395852	397444	.	+	.	ID=g924;Name=YDL030W
chr4	SelfAnno	ORF	397655	398953	.	+	.	ID=g925;Name=YDL029W
chr4	SelfAnno	ORF	399312	401606	.	-	.	ID=g926;Name=YDL028C
chr4	SelfAnno	ORF	402008	403270	.	-	.	ID=chr4.orf00313;Name=YDL027C
chr4	SelfAnno	ORF	403659	405521	.	-	.	ID=g928;Name=YDL025C
chr4	SelfAnno	ORF	406762	408168	.	-	.	ID=g929;Name=YDL024C
chr4	SelfAnno	ORF	410146	411321	.	+	.	ID=g930;Name=YDL022W
chr4	SelfAnno	ORF	412272	413207	.	+	.	ID=g931;Name=YDL021W
chr4	SelfAnno	ORF	413432	415027	.	-	.	ID=g932;Name=YDL020C
chr4	SelfAnno	ORF	415981	419832	.	-	.	ID=g933;Name=YDL019C
chr4	SelfAnno	ORF	421158	421835	.	-	.	ID=g935;Name=YDL018C
chr4	SelfAnno	ORF	422534	424057	.	+	.	ID=g936;Name=YDL017W
chr4	SelfAnno	ORF	424326	425258	.	-	.	ID=g937;Name=YDL015C
chr4	SelfAnno	ORF	425688	426671	.	+	.	ID=g938;Name=YDL014W/comp1188_c0_seq1
chr4	SelfAnno	ORF	427389	429248	.	+	.	ID=chr4.orf00334;Name=YDL013W
chr4	SelfAnno	ORF	429430	429839	.	-	.	ID=g941;Name=YDL012C
chr4	SelfAnno	ORF	430650	431345	.	+	.	ID=g942;Name=YDL010W
chr4	SelfAnno	ORF	435528	436841	.	+	.	ID=g944;Name=YDL007W
chr4	SelfAnno	ORF	437390	438235	.	+	.	ID=g945;Name=YDL006W
chr4	SelfAnno	ORF	438495	439781	.	-	.	ID=g946;Name=YDL009W
chr4	SelfAnno	ORF	440501	440983	.	+	.	ID=g947;Name=YDL004W
chr4	SelfAnno	ORF	442159	443859	.	+	.	ID=g948;Name=YDL003W
chr4	SelfAnno	ORF	444443	445054	.	-	.	ID=g949;Name=YDL002C
chr4	SelfAnno	ORF	445460	446752	.	+	.	ID=g950;Name=YDL001W
chr4	SelfAnno	ORF	447691	449946	.	-	.	ID=g951;Name=YBR001C
chr4	SelfAnno	ORF	450517	451122	.	+	.	ID=g952;Name=YDR002W
chr4	SelfAnno	ORF	451596	452228	.	+	.	ID=g953;Name=YDR003W
chr4	SelfAnno	ORF	452675	454057	.	+	.	ID=g954;Name=YDR004W
chr4	SelfAnno	ORF	454310	455577	.	-	.	ID=g955;Name=YDR005C
chr4	SelfAnno	ORF	456016	458721	.	-	.	ID=g956;Name=YDR006C
chr4	SelfAnno	ORF	459316	459990	.	+	.	ID=g957;Name=YDR007W
chr4	SelfAnno	ORF	460908	462470	.	+	.	ID=g958;Name=YDR009W
chr4	SelfAnno	ORF	463391	467896	.	+	.	ID=g959;Name=YDR011W
chr4	SelfAnno	ORF	469325	470413	.	+	.	ID=g961;Name=YBR031W
chr4	SelfAnno	ORF	470629	471255	.	+	.	ID=g962;Name=YDR013W
chr4	SelfAnno	ORF	471518	473461	.	+	.	ID=g963;Name=YDR014W
chr4	SelfAnno	ORF	475312	475800	.	+	.	ID=g964;Name=YDR014W-A
chr4	SelfAnno	ORF	475989	476273	.	-	.	ID=g965;Name=YDR016C
chr4	SelfAnno	ORF	476630	479782	.	-	.	ID=g966;Name=YDR017C
chr4	SelfAnno	ORF	480158	481369	.	-	.	ID=g967;Name=YDR018C
chr4	SelfAnno	ORF	481672	482874	.	-	.	ID=g968;Name=YDR019C
chr4	SelfAnno	ORF	483254	483952	.	-	.	ID=g969;Name=YDR020C
chr4	SelfAnno	ORF	484312	485511	.	+	.	ID=g970;Name=YDR021W
chr4	SelfAnno	ORF	485580	486170	.	-	.	ID=g971;Name=YDR022C
chr4	SelfAnno	ORF	487007	488395	.	+	.	ID=g973;Name=YDR023W
chr4	SelfAnno	ORF	489014	489797	.	+	.	ID=g974;Name=YBR048W
chr4	SelfAnno	ORF	490029	491741	.	-	.	ID=g976;Name=YDR026C
chr4	SelfAnno	ORF	492122	494791	.	-	.	ID=g977;Name=YDR027C
chr4	SelfAnno	ORF	495308	498352	.	-	.	ID=g978;Name=YDR028C
chr4	SelfAnno	ORF	499227	500747	.	-	.	ID=g979;Name=YDR030C
chr4	SelfAnno	ORF	500972	501337	.	+	.	ID=g980;Name=YDR031W
chr4	SelfAnno	ORF	501573	502169	.	-	.	ID=g981;Name=YDR032C
chr4	SelfAnno	ORF	505613	506575	.	+	.	ID=g982;Name=YDR033W/YBR054W
chr4	SelfAnno	ORF	507201	509573	.	-	.	ID=g983;Name=YDR034C
chr4	SelfAnno	ORF	512656	513768	.	+	.	ID=g984;Name=YDR035W
chr4	SelfAnno	ORF	514046	515476	.	-	.	ID=g985;Name=YDR036C
chr4	SelfAnno	ORF	516331	518106	.	+	.	ID=g987;Name=YDR037W
chr4	SelfAnno	ORF	518330	521605	.	-	.	ID=g988;Name=YDR039C/YDR040C/YDR038C
chr4	SelfAnno	ORF	522878	523489	.	+	.	ID=g990;Name=YDR041W
chr4	SelfAnno	ORF	523674	524276	.	-	.	ID=chr4.orf00401;Name=YDR042C
chr4	SelfAnno	ORF	525748	526443	.	-	.	ID=g991;Name=YDR043C
chr4	SelfAnno	ORF	529597	530583	.	+	.	ID=g992;Name=YDR044W
chr4	SelfAnno	ORF	530933	531265	.	-	.	ID=g993;Name=YDR045C
chr4	SelfAnno	ORF	531721	533535	.	-	.	ID=g994;Name=YDR046C
chr4	SelfAnno	ORF	534818	535906	.	+	.	ID=g996;Name=YDR047W
chr4	SelfAnno	ORF	536212	538110	.	+	.	ID=g997;Name=YDR049W
chr4	SelfAnno	ORF	538684	539430	.	-	.	ID=g998;Name=YDR050C
chr4	SelfAnno	ORF	540014	541018	.	-	.	ID=g999;Name=YDR051C
chr4	SelfAnno	ORF	541472	543586	.	-	.	ID=g1000;Name=YDR052C
chr4	SelfAnno	ORF	544403	545290	.	-	.	ID=g1001;Name=YDR054C
chr4	SelfAnno	ORF	546489	547823	.	+	.	ID=g1002;Name=YDR055W
chr4	SelfAnno	ORF	547984	548601	.	-	.	ID=g1006;Name=YDR056C
chr4	SelfAnno	ORF	548888	550516	.	+	.	ID=g1007;Name=YDR057W
chr4	SelfAnno	ORF	550684	551664	.	-	.	ID=g1008;Name=YDR058C
chr4	SelfAnno	ORF	552194	552730	.	-	.	ID=g1009;Name=YDR059C
chr4	SelfAnno	ORF	553609	556686	.	+	.	ID=g1010;Name=YDR060W
chr4	SelfAnno	ORF	557124	558743	.	+	.	ID=g1011;Name=YDR061W
chr4	SelfAnno	ORF	559434	561119	.	+	.	ID=g1012;Name=YDR062W
chr4	SelfAnno	ORF	561623	562072	.	+	.	ID=g1013;Name=YDR063W
chr4	SelfAnno	ORF	562419	563413	.	+	.	ID=g1014;Name=YDR064W
chr4	SelfAnno	ORF	563648	564745	.	+	.	ID=g1015;Name=YDR065W
chr4	SelfAnno	ORF	564869	565459	.	-	.	ID=g1016;Name=YDR066C
chr4	SelfAnno	ORF	565751	566425	.	-	.	ID=g1017;Name=YDR067C
chr4	SelfAnno	ORF	566673	567617	.	+	.	ID=g1018;Name=YDR068W
chr4	SelfAnno	ORF	567911	570277	.	-	.	ID=g1019;Name=YDR069C
chr4	SelfAnno	ORF	571066	571347	.	-	.	ID=g1020;Name=YDR070C
chr4	SelfAnno	ORF	571795	572370	.	-	.	ID=g1021;Name=YDR071C
chr4	SelfAnno	ORF	572728	574311	.	-	.	ID=g1022;Name=YDR072C
chr4	SelfAnno	ORF	575409	575894	.	+	.	ID=g1024;Name=YDR073W
chr4	SelfAnno	ORF	576837	579527	.	+	.	ID=g1025;Name=YDR074W
chr4	SelfAnno	ORF	580104	581030	.	+	.	ID=g1026;Name=YDR075W
chr4	SelfAnno	ORF	581416	582636	.	+	.	ID=g1027;Name=YDR076W
chr4	SelfAnno	ORF	583740	584780	.	+	.	ID=g1028;Name=YDR077W
chr4	SelfAnno	ORF	585169	585840	.	-	.	ID=g1029;Name=YDR078C
chr4	SelfAnno	ORF	586035	586370	.	+	.	ID=g1030;Name=YDR079W
chr4	SelfAnno	ORF	586564	586782	.	-	.	ID=g1031;Name=YDR079C-A
chr4	SelfAnno	ORF	586979	589969	.	+	.	ID=g1032;Name=YDR080W
chr4	SelfAnno	ORF	590278	593055	.	-	.	ID=g1033;Name=YDR081C
chr4	SelfAnno	ORF	593415	594896	.	+	.	ID=g1035;Name=YDR082W
chr4	SelfAnno	ORF	595044	596222	.	+	.	ID=g1036;Name=YDR083W
chr4	SelfAnno	ORF	596377	596976	.	-	.	ID=g1037;Name=YDR084C
chr4	SelfAnno	ORF	597260	599122	.	-	.	ID=g1038;Name=YDR085C
chr4	SelfAnno	ORF	599900	600142	.	-	.	ID=g1039;Name=YDR086C
chr4	SelfAnno	ORF	600437	601273	.	-	.	ID=g1040;Name=YDR087C
chr4	SelfAnno	ORF	601465	602613	.	-	.	ID=g1041;Name=YDR088C
chr4	SelfAnno	ORF	605078	607687	.	+	.	ID=g1042;Name=YDR089W
chr4	SelfAnno	ORF	608033	608965	.	-	.	ID=g1044;Name=YDR090C
chr4	SelfAnno	ORF	609674	611500	.	-	.	ID=g1045;Name=YDR091C
chr4	SelfAnno	ORF	612844	613572	.	+	.	ID=g1046;Name=YDR092W
chr4	SelfAnno	ORF	614251	619089	.	+	.	ID=g1047;Name=YDR093W
chr4	SelfAnno	ORF	620107	622791	.	+	.	ID=g1048;Name=YDR096W
chr4	SelfAnno	ORF	623077	626805	.	-	.	ID=g1050;Name=YDR097C
chr4	SelfAnno	ORF	627147	627899	.	-	.	ID=g1051;Name=YDR098C
chr4	SelfAnno	ORF	630312	631130	.	+	.	ID=g1052;Name=YER177W
chr4	SelfAnno	ORF	631710	632141	.	+	.	ID=g1053;Name=YDR100W
chr4	SelfAnno	ORF	632383	634164	.	-	.	ID=g1054;Name=YDR101C
chr4	SelfAnno	ORF	635045	637798	.	+	.	ID=g1055;Name=YDR103W
chr4	SelfAnno	ORF	637868	641605	.	-	.	ID=g1056;Name=YDR104C
chr4	SelfAnno	ORF	642042	643463	.	-	.	ID=g1057;Name=YDR105C
chr4	SelfAnno	ORF	643697	644551	.	+	.	ID=g1058;Name=YDR106W
chr4	SelfAnno	ORF	645358	647376	.	-	.	ID=g1059;Name=YDR107C
chr4	SelfAnno	ORF	647612	649708	.	+	.	ID=chr4.orf00487;Name=YDR108W
chr4	SelfAnno	ORF	649863	652010	.	-	.	ID=chr4.orf00488;Name=YDR109C
chr4	SelfAnno	ORF	652445	654145	.	+	.	ID=g1062;Name=YDR110W
chr4	SelfAnno	ORF	654576	656099	.	-	.	ID=g1063;Name=YDR111C
chr4	SelfAnno	ORF	656830	657951	.	-	.	ID=g1064;Name=YDR113C
chr4	SelfAnno	ORF	659067	659924	.	-	.	ID=g1065;Name=YDR116C
chr4	SelfAnno	ORF	660291	661988	.	-	.	ID=g1066;Name=YDR117C
chr4	SelfAnno	ORF	662227	664185	.	+	.	ID=g1067;Name=YDR118W
chr4	SelfAnno	ORF	664573	666849	.	+	.	ID=g1068;Name=YDR119W
chr4	SelfAnno	ORF	667893	669557	.	-	.	ID=g1070;Name=YDR120C
chr4	SelfAnno	ORF	669927	670520	.	+	.	ID=g1071;Name=YDR121W
chr4	SelfAnno	ORF	671048	674245	.	+	.	ID=g1072;Name=YDR122W
chr4	SelfAnno	ORF	674905	675819	.	-	.	ID=g1073;Name=YDR123C
chr4	SelfAnno	ORF	676666	677625	.	+	.	ID=g1074;Name=YDR124W
chr4	SelfAnno	ORF	677732	679069	.	-	.	ID=g1075;Name=YDR125C
chr4	SelfAnno	ORF	679520	680579	.	+	.	ID=g1076;Name=YDR126W
chr4	SelfAnno	ORF	680820	685586	.	+	.	ID=g1077;Name=YDR127W
chr4	SelfAnno	ORF	685885	689331	.	+	.	ID=g1078;Name=YDR128W
chr4	SelfAnno	ORF	689676	691715	.	-	.	ID=g1079;Name=YDR129C
chr4	SelfAnno	ORF	692083	692958	.	-	.	ID=g1080;Name=YDR130C
chr4	SelfAnno	ORF	693126	694796	.	-	.	ID=g1081;Name=YDR131C
chr4	SelfAnno	ORF	695147	696634	.	-	.	ID=g1082;Name=YDR132C
chr4	SelfAnno	ORF	697402	697812	.	-	.	ID=g1084;Name=YDR134C/YLR110C
chr4	SelfAnno	ORF	699335	703882	.	-	.	ID=g1085;Name=YDR135C
chr4	SelfAnno	ORF	703980	704615	.	-	.	ID=chr4.orf00521;Name=YDR136C
chr4	SelfAnno	ORF	704591	706582	.	+	.	ID=g1086;Name=YDR137W
chr4	SelfAnno	ORF	706910	709168	.	+	.	ID=g1087;Name=YDR138W
chr4	SelfAnno	ORF	710470	711135	.	+	.	ID=g1088;Name=YDR140W
chr4	SelfAnno	ORF	711233	716329	.	-	.	ID=g1089;Name=YDR141C
chr4	SelfAnno	ORF	716805	717917	.	-	.	ID=g1090;Name=YDR142C
chr4	SelfAnno	ORF	718374	720206	.	-	.	ID=g1091;Name=YDR143C
chr4	SelfAnno	ORF	720643	722433	.	-	.	ID=g1092;Name=YDR144C
chr4	SelfAnno	ORF	723071	724702	.	+	.	ID=g1093;Name=YDR145W
chr4	SelfAnno	ORF	724956	727085	.	-	.	ID=chr4.orf00534;Name=YDR146C
chr4	SelfAnno	ORF	727974	729578	.	+	.	ID=g1096;Name=YDR147W
chr4	SelfAnno	ORF	730018	731409	.	-	.	ID=g1097;Name=YDR148C
chr4	SelfAnno	ORF	731898	732605	.	-	.	ID=chr4.orf00538;Name=YDR149C
chr4	SelfAnno	ORF	732604	740025	.	+	.	ID=chr4.orf00540;Name=YDR150W/comp9442_c0_seq1
chr4	SelfAnno	ORF	740329	741306	.	-	.	ID=g1100;Name=YDR151C
chr4	SelfAnno	ORF	741857	742654	.	+	.	ID=g1101;Name=YDR152W
chr4	SelfAnno	ORF	742892	744127	.	-	.	ID=g1102;Name=YDR153C
chr4	SelfAnno	ORF	744668	745156	.	-	.	ID=g1103;Name=YDR155C
chr4	SelfAnno	ORF	745681	746094	.	+	.	ID=g1105;Name=YDR156W
chr4	SelfAnno	ORF	746512	747609	.	+	.	ID=g1106;Name=YDR158W
chr4	SelfAnno	ORF	748032	751937	.	+	.	ID=g1108;Name=YDR159W
chr4	SelfAnno	ORF	752318	754876	.	+	.	ID=g1109;Name=YDR160W
chr4	SelfAnno	ORF	755172	756335	.	+	.	ID=g1111;Name=YDR161W
chr4	SelfAnno	ORF	756519	757223	.	-	.	ID=g1112;Name=YDR162C
chr4	SelfAnno	ORF	757552	758079	.	+	.	ID=g1113;Name=YDR163W
chr4	SelfAnno	ORF	758170	760344	.	-	.	ID=g1114;Name=YDR164C
chr4	SelfAnno	ORF	761000	762334	.	+	.	ID=g1115;Name=YDR165W
chr4	SelfAnno	ORF	762435	765350	.	-	.	ID=g1116;Name=YDR166C
chr4	SelfAnno	ORF	765578	766198	.	+	.	ID=g1117;Name=YDR167W
chr4	SelfAnno	ORF	766457	767977	.	+	.	ID=g1118;Name=YDR168W
chr4	SelfAnno	ORF	768476	770017	.	-	.	ID=g1120;Name=YDR169C
chr4	SelfAnno	ORF	772321	778344	.	-	.	ID=g1121;Name=YDR170C
chr4	SelfAnno	ORF	779331	779774	.	-	.	ID=g1123;Name=comp5485_c0_seq1
chr4	SelfAnno	ORF	780907	782034	.	+	.	ID=g1124;Name=YDR171W
chr4	SelfAnno	ORF	782612	784669	.	+	.	ID=g1125;Name=YDR172W
chr4	SelfAnno	ORF	784867	785940	.	-	.	ID=g1126;Name=YDR173C
chr4	SelfAnno	ORF	786418	787158	.	+	.	ID=g1127;Name=YDR174W
chr4	SelfAnno	ORF	787495	788454	.	-	.	ID=g1128;Name=YDR175C
chr4	SelfAnno	ORF	788754	790862	.	+	.	ID=g1129;Name=YDR176W
chr4	SelfAnno	ORF	791174	791821	.	+	.	ID=g1130;Name=YDR177W
chr4	SelfAnno	ORF	792246	792791	.	+	.	ID=g1131;Name=YDR178W
chr4	SelfAnno	ORF	793004	793486	.	-	.	ID=g1132;Name=YDR179C
chr4	SelfAnno	ORF	793729	795120	.	+	.	ID=g1133;Name=YDR179W-A
chr4	SelfAnno	ORF	795592	800073	.	+	.	ID=g1134;Name=YDR180W
chr4	SelfAnno	ORF	795891	796718	.	-	.	ID=g1135;Name=YDR181C
chr4	SelfAnno	ORF	801879	803354	.	+	.	ID=g1137;Name=YDR182W
chr4	SelfAnno	ORF	803882	804574	.	+	.	ID=g1138;Name=YDR183W
chr4	SelfAnno	ORF	804926	805810	.	-	.	ID=g1139;Name=YDR184C
chr4	SelfAnno	ORF	806231	806770	.	-	.	ID=g1140;Name=YDR185C
chr4	SelfAnno	ORF	807156	809789	.	-	.	ID=g1141;Name=YDR186C
chr4	SelfAnno	ORF	810720	812360	.	+	.	ID=g1143;Name=YDR188W
chr4	SelfAnno	ORF	812695	814695	.	+	.	ID=g1144;Name=YDR189W
chr4	SelfAnno	ORF	814896	816287	.	-	.	ID=g1146;Name=YDR190C
chr4	SelfAnno	ORF	816629	817741	.	+	.	ID=g1147;Name=YDR191W
chr4	SelfAnno	ORF	817851	819143	.	-	.	ID=g1148;Name=YDR192C
chr4	SelfAnno	ORF	818095	819234	.	+	.	ID=g1149;Name=YDR193W
chr4	SelfAnno	ORF	820235	822229	.	-	.	ID=g1150;Name=YDR194C
chr4	SelfAnno	ORF	822882	824486	.	+	.	ID=g1151;Name=YDR195W
chr4	SelfAnno	ORF	824560	825285	.	-	.	ID=chr4.orf00602;Name=YDR196C
chr4	SelfAnno	ORF	825508	826677	.	+	.	ID=g1153;Name=YDR197W
chr4	SelfAnno	ORF	826813	828252	.	-	.	ID=g1154;Name=YDR198C
chr4	SelfAnno	ORF	828559	830373	.	-	.	ID=g1155;Name=YDR200C
chr4	SelfAnno	ORF	830597	831094	.	+	.	ID=g1156;Name=YDR201W
chr4	SelfAnno	ORF	831178	832233	.	-	.	ID=g1157;Name=YDR202C
chr4	SelfAnno	ORF	832417	833424	.	+	.	ID=g1158;Name=YDR204W
chr4	SelfAnno	ORF	833626	835800	.	+	.	ID=g1159;Name=YDR205W
chr4	SelfAnno	ORF	836334	838988	.	+	.	ID=g1161;Name=YDR206W
chr4	SelfAnno	ORF	839285	841795	.	-	.	ID=g1163;Name=YDR207C
chr4	SelfAnno	ORF	842497	844836	.	+	.	ID=g1164;Name=YDR208W
chr4	SelfAnno	ORF	845349	845576	.	+	.	ID=g1165;Name=YDR210W
chr4	SelfAnno	ORF	847112	849250	.	+	.	ID=g1166;Name=YDR211W
chr4	SelfAnno	ORF	849616	851295	.	+	.	ID=g1167;Name=YDR212W
chr4	SelfAnno	ORF	852135	854876	.	+	.	ID=g1168;Name=YDR228C
chr4	SelfAnno	ORF	855221	856273	.	+	.	ID=g1171;Name=YDR214W
chr4	SelfAnno	ORF	857380	861351	.	+	.	ID=g1172;Name=YDR216W
chr4	SelfAnno	ORF	861896	865825	.	-	.	ID=g1173;Name=YDR217c
chr4	SelfAnno	ORF	866126	867397	.	-	.	ID=g1174;Name=YDR218C
chr4	SelfAnno	ORF	867800	869098	.	-	.	ID=g1175;Name=YDR219C
chr4	SelfAnno	ORF	869675	871783	.	+	.	ID=g1176;Name=YDR221W
chr4	SelfAnno	ORF	872394	873641	.	+	.	ID=g1177;Name=YDR222W
chr4	SelfAnno	ORF	874439	875842	.	+	.	ID=g1178;Name=YDR223W
chr4	SelfAnno	ORF	876657	877052	.	-	.	ID=g1179;Name=YBL002W
chr4	SelfAnno	ORF	877870	878268	.	+	.	ID=g1180;Name=YBL003C
chr4	SelfAnno	ORF	878826	879494	.	+	.	ID=g1181;Name=YDR226W
chr4	SelfAnno	ORF	879911	883987	.	+	.	ID=g1182;Name=YDR227W
chr4	SelfAnno	ORF	884266	886149	.	-	.	ID=g1183;Name=YDR228C
chr4	SelfAnno	ORF	887129	888490	.	+	.	ID=g1184;Name=YDR229W
chr4	SelfAnno	ORF	888637	889254	.	-	.	ID=g1185;Name=YDR231C
chr4	SelfAnno	ORF	889798	891474	.	+	.	ID=g1186;Name=YDR232W
chr4	SelfAnno	ORF	891843	892730	.	-	.	ID=g1188;Name=YDR233C
chr4	SelfAnno	ORF	893492	895573	.	+	.	ID=g1189;Name=YDR234W
chr4	SelfAnno	ORF	895867	897501	.	+	.	ID=g1190;Name=YDR235W
chr4	SelfAnno	ORF	897599	898198	.	-	.	ID=g1191;Name=YDR236C
chr4	SelfAnno	ORF	898978	899856	.	+	.	ID=g1192;Name=YDR237W
chr4	SelfAnno	ORF	900258	903179	.	-	.	ID=g1193;Name=YDR238C
chr4	SelfAnno	ORF	903420	905783	.	-	.	ID=chr4.orf00653;Name=YDR239C
chr4	SelfAnno	ORF	906037	907515	.	-	.	ID=g1196;Name=YDR240C
chr4	SelfAnno	ORF	908824	910473	.	+	.	ID=g1197;Name=YDR242W
chr4	SelfAnno	ORF	910535	912301	.	-	.	ID=chr4.orf00656;Name=YDR243C
chr4	SelfAnno	ORF	912581	914419	.	+	.	ID=g1199;Name=YDR244W
chr4	SelfAnno	ORF	914818	915999	.	+	.	ID=g1200;Name=YDR245W
chr4	SelfAnno	ORF	916305	916964	.	+	.	ID=g1201;Name=YDR246W
chr4	SelfAnno	ORF	918032	919417	.	+	.	ID=g1202;Name=YDR247W
chr4	SelfAnno	ORF	919776	920357	.	-	.	ID=g1203;Name=YDR248C
chr4	SelfAnno	ORF	920699	921820	.	-	.	ID=g1204;Name=YDR249C
chr4	SelfAnno	ORF	922630	925122	.	+	.	ID=g1205;Name=YDR251W
chr4	SelfAnno	ORF	925428	925877	.	+	.	ID=g1206;Name=YDR252W
chr4	SelfAnno	ORF	926006	926581	.	-	.	ID=g1207;Name=YDR253C
chr4	SelfAnno	ORF	927129	928505	.	+	.	ID=g1208;Name=YDR254W
chr4	SelfAnno	ORF	928602	929867	.	-	.	ID=g1209;Name=YDR255C
chr4	SelfAnno	ORF	930182	931729	.	-	.	ID=g1210;Name=YDR256C
chr4	SelfAnno	ORF	932039	933523	.	-	.	ID=g1211;Name=YDR257C
chr4	SelfAnno	ORF	933857	936292	.	-	.	ID=g1212;Name=YDR258C
chr4	SelfAnno	ORF	936680	937831	.	-	.	ID=g1213;Name=YDR259C
chr4	SelfAnno	ORF	938766	939278	.	-	.	ID=g1214;Name=YDR260C
chr4	SelfAnno	ORF	939568	941256	.	-	.	ID=g1215;Name=YDR261C
chr4	SelfAnno	ORF	943372	943992	.	-	.	ID=chr4.orf00677;Name=YDR170W-A/YDR261C-C/repeat
chr4	SelfAnno	ORF	944604	945422	.	+	.	ID=g1217;Name=YDR262W
chr4	SelfAnno	ORF	945713	947005	.	-	.	ID=g1218;Name=YDR263C
chr4	SelfAnno	ORF	947504	949798	.	-	.	ID=g1219;Name=YDR264C
chr4	SelfAnno	ORF	950339	951352	.	+	.	ID=g1220;Name=YDR265W
chr4	SelfAnno	ORF	951579	953498	.	-	.	ID=g1221;Name=YDR266C
chr4	SelfAnno	ORF	953985	954977	.	-	.	ID=g1222;Name=YDR267C
chr4	SelfAnno	ORF	955480	956619	.	+	.	ID=g1223;Name=YDR268W
chr4	SelfAnno	ORF	957151	960165	.	+	.	ID=g1224;Name=YDR270W
chr4	SelfAnno	ORF	960486	961310	.	+	.	ID=g1225;Name=YDR272W
chr4	SelfAnno	ORF	961652	962749	.	+	.	ID=g1226;Name=YDR273W
chr4	SelfAnno	ORF	963729	964436	.	+	.	ID=g1227;Name=YDR275W
chr4	SelfAnno	ORF	965888	967189	.	-	.	ID=g1228;Name=YDR277C
chr4	SelfAnno	ORF	970868	971920	.	+	.	ID=g1229;Name=YDR279W
chr4	SelfAnno	ORF	972247	973164	.	+	.	ID=g1230;Name=YDR280W
chr4	SelfAnno	ORF	974666	975910	.	-	.	ID=g1231;Name=YDR282C
chr4	SelfAnno	ORF	976225	981126	.	-	.	ID=g1232;Name=YDR283C
chr4	SelfAnno	ORF	981705	982574	.	-	.	ID=g1233;Name=YDR284C
chr4	SelfAnno	ORF	983591	986218	.	+	.	ID=g1234;Name=YDR285W
chr4	SelfAnno	ORF	987140	988018	.	+	.	ID=g1235;Name=YDR287W
chr4	SelfAnno	ORF	988338	989249	.	+	.	ID=g1236;Name=YDR288W
chr4	SelfAnno	ORF	989424	990647	.	-	.	ID=g1237;Name=YDR289C
chr4	SelfAnno	ORF	990866	994099	.	+	.	ID=g1238;Name=YDR291W
chr4	SelfAnno	ORF	994290	996155	.	-	.	ID=g1239;Name=YDR292C
chr4	SelfAnno	ORF	996784	1000536	.	-	.	ID=g1240;Name=YDR293C
chr4	SelfAnno	ORF	1001604	1003373	.	-	.	ID=g1241;Name=YDR294C
chr4	SelfAnno	ORF	1003767	1005791	.	-	.	ID=g1242;Name=YDR295C
chr4	SelfAnno	ORF	1006355	1007035	.	+	.	ID=g1243;Name=YDR296W
chr4	SelfAnno	ORF	1007694	1008743	.	+	.	ID=g1244;Name=YDR297W
chr4	SelfAnno	ORF	1009318	1009956	.	-	.	ID=g1245;Name=YDR298C
chr4	SelfAnno	ORF	1010769	1012409	.	+	.	ID=g1246;Name=YDR299W
chr4	SelfAnno	ORF	1012683	1013969	.	-	.	ID=g1247;Name=YDR300C
chr4	SelfAnno	ORF	1014530	1018603	.	+	.	ID=g1248;Name=YDR301W
chr4	SelfAnno	ORF	1018910	1019569	.	+	.	ID=g1250;Name=YDR302W
chr4	SelfAnno	ORF	1019908	1022565	.	-	.	ID=g1251;Name=YDR303C
chr4	SelfAnno	ORF	1023059	1023736	.	-	.	ID=g1253;Name=YDR304C
chr4	SelfAnno	ORF	1023925	1024470	.	-	.	ID=chr4.orf00728;Name=YDR305C
chr4	SelfAnno	ORF	1024915	1026351	.	-	.	ID=chr4.orf00729;Name=YDR306C
chr4	SelfAnno	ORF	1027046	1029061	.	+	.	ID=g1255;Name=YDR307W
chr4	SelfAnno	ORF	1029208	1029630	.	-	.	ID=g1256;Name=YDR308C
chr4	SelfAnno	ORF	1030228	1031379	.	-	.	ID=g1257;Name=YDR309C
chr4	SelfAnno	ORF	1032283	1035471	.	-	.	ID=g1258;Name=YDR310C
chr4	SelfAnno	ORF	1036219	1038147	.	+	.	ID=g1260;Name=YDR311W
chr4	SelfAnno	ORF	1038734	1040095	.	+	.	ID=g1261;Name=YHR066W
chr4	SelfAnno	ORF	1040374	1041234	.	-	.	ID=g1262;Name=YDR313C
chr4	SelfAnno	ORF	1041586	1043664	.	-	.	ID=g1263;Name=YDR314C
chr4	SelfAnno	ORF	1043896	1044741	.	-	.	ID=g1264;Name=YDR315C
chr4	SelfAnno	ORF	1044918	1046333	.	+	.	ID=g1265;Name=YDR316W
chr4	SelfAnno	ORF	1047392	1048636	.	+	.	ID=g1266;Name=YDR317W
chr4	SelfAnno	ORF	1048966	1050155	.	+	.	ID=g1267;Name=YDR318W
chr4	SelfAnno	ORF	1050211	1051035	.	-	.	ID=chr4.orf00745;Name=YDR319C
chr4	SelfAnno	ORF	1051303	1053309	.	-	.	ID=g1268;Name=YDR320C
chr4	SelfAnno	ORF	1053909	1055054	.	+	.	ID=g1269;Name=YDR321W
chr4	SelfAnno	ORF	1055794	1056897	.	+	.	ID=g1270;Name=YDR322W
chr4	SelfAnno	ORF	1057189	1057479	.	-	.	ID=g1271;Name=YDR322C-A
chr4	SelfAnno	ORF	1057666	1059213	.	-	.	ID=g1272;Name=YDR323C
chr4	SelfAnno	ORF	1059620	1061950	.	-	.	ID=g1273;Name=YDR324C
chr4	SelfAnno	ORF	1062313	1065420	.	+	.	ID=g1275;Name=YDR325W
chr4	SelfAnno	ORF	1065811	1070127	.	-	.	ID=chr4.orf00757;Name=YDR326C
chr4	SelfAnno	ORF	1070636	1071220	.	-	.	ID=g1278;Name=YDR328C
chr4	SelfAnno	ORF	1071468	1072793	.	-	.	ID=g1279;Name=YDR329C
chr4	SelfAnno	ORF	1073070	1074572	.	+	.	ID=g1280;Name=YDR330W
chr4	SelfAnno	ORF	1074948	1076021	.	+	.	ID=g1281;Name=YDR331W
chr4	SelfAnno	ORF	1076198	1078267	.	+	.	ID=g1282;Name=YDR332W
chr4	SelfAnno	ORF	1078457	1080628	.	-	.	ID=g1284;Name=YDR333C
chr4	SelfAnno	ORF	1081126	1085670	.	+	.	ID=g1285;Name=YDR334W
chr4	SelfAnno	ORF	1086362	1090036	.	+	.	ID=g1286;Name=YDR335W
chr4	SelfAnno	ORF	1090286	1091230	.	+	.	ID=g1287;Name=YDR336W
chr4	SelfAnno	ORF	1091513	1092373	.	+	.	ID=g1288;Name=YDR337W
chr4	SelfAnno	ORF	1092574	1094661	.	-	.	ID=g1289;Name=YDR338C
chr4	SelfAnno	ORF	1095147	1095716	.	-	.	ID=g1290;Name=YDR339C
chr4	SelfAnno	ORF	1096746	1098569	.	-	.	ID=g1291;Name=YDR341C
chr4	SelfAnno	ORF	1099066	1100742	.	-	.	ID=g1292;Name=YDR345C/YHR092C/repeat
chr4	SelfAnno	ORF	1104466	1106178	.	-	.	ID=g1294;Name=YHR096C
chr4	SelfAnno	ORF	1107838	1109541	.	-	.	ID=g1295;Name=YDR345C/partial/repeat
chr4	SelfAnno	ORF	1112096	1113541	.	-	.	ID=g1297;Name=YDR346C
chr4	SelfAnno	ORF	1114063	1115028	.	+	.	ID=g1299;Name=YDR347W
chr4	SelfAnno	ORF	1115211	1116710	.	-	.	ID=g1300;Name=YDR348C
chr4	SelfAnno	ORF	1117270	1119060	.	-	.	ID=g1301;Name=YDR349C
chr4	SelfAnno	ORF	1121074	1123056	.	-	.	ID=g1302;Name=YDR350C
chr4	SelfAnno	ORF	1123621	1126215	.	+	.	ID=g1303;Name=YDR351W
chr4	SelfAnno	ORF	1126756	1127709	.	+	.	ID=g1304;Name=YDR352W
chr4	SelfAnno	ORF	1128254	1129213	.	+	.	ID=g1305;Name=YDR353W
chr4	SelfAnno	ORF	1129702	1130844	.	+	.	ID=g1306;Name=YDR354W
chr4	SelfAnno	ORF	1131063	1133897	.	+	.	ID=g1307;Name=YDR356w
chr4	SelfAnno	ORF	1134155	1134523	.	-	.	ID=g1308;Name=YDR357C
chr4	SelfAnno	ORF	1135012	1136685	.	+	.	ID=g1309;Name=YDR358W
chr4	SelfAnno	ORF	1136889	1139837	.	-	.	ID=g1310;Name=YDR359C
chr4	SelfAnno	ORF	1139461	1139985	.	+	.	ID=chr4.orf00805;Name=YDR360W
chr4	SelfAnno	ORF	1140365	1141216	.	-	.	ID=g1311;Name=YDR361C
chr4	SelfAnno	ORF	1141636	1143654	.	-	.	ID=g1312;Name=YDR362C
chr4	SelfAnno	ORF	1144140	1145510	.	+	.	ID=g1313;Name=YDR363W
chr4	SelfAnno	ORF	1147085	1147354	.	+	.	ID=g1314;Name=YDR363W-A
chr4	SelfAnno	ORF	1147800	1149167	.	-	.	ID=g1315;Name=YDR364C
chr4	SelfAnno	ORF	1149454	1151340	.	-	.	ID=g1316;Name=YDR365C
chr4	SelfAnno	ORF	1151883	1152649	.	+	.	ID=g1317;Name=YDR367W
chr4	SelfAnno	ORF	1152939	1153877	.	+	.	ID=g1318;Name=YDR368W
chr4	SelfAnno	ORF	1154049	1156613	.	-	.	ID=g1319;Name=YDR369C
chr4	SelfAnno	ORF	1156815	1158185	.	-	.	ID=g1320;Name=YDR370C
chr4	SelfAnno	ORF	1158537	1159982	.	+	.	ID=g1321;Name=YDR371W
chr4	SelfAnno	ORF	1160146	1161183	.	-	.	ID=g1323;Name=YDR372C
chr4	SelfAnno	ORF	1161792	1162364	.	+	.	ID=g1324;Name=YDR373W
chr4	SelfAnno	ORF	1162506	1163426	.	-	.	ID=g1325;Name=YDR374C
chr4	SelfAnno	ORF	1163793	1164062	.	+	.	ID=g1326;Name=YDR374W-A
chr4	SelfAnno	ORF	1164202	1165572	.	-	.	ID=g1327;Name=YDR375C
chr4	SelfAnno	ORF	1165858	1167339	.	+	.	ID=g1328;Name=YDR376W
chr4	SelfAnno	ORF	1167648	1167953	.	+	.	ID=g1329;Name=YDR377W
chr4	SelfAnno	ORF	1168383	1168754	.	-	.	ID=g1330;Name=YDR378C
chr4	SelfAnno	ORF	1169201	1172230	.	+	.	ID=g1331;Name=YDR379W
chr4	SelfAnno	ORF	1173248	1175155	.	+	.	ID=g1332;Name=YDR380W
chr4	SelfAnno	ORF	1175591	1177037	.	+	.	ID=g1333;Name=YDR381W
chr4	SelfAnno	ORF	1177341	1177879	.	-	.	ID=g1334;Name=YDR381C-A
chr4	SelfAnno	ORF	1178529	1178861	.	+	.	ID=g1335;Name=YDR382W
chr4	SelfAnno	ORF	1178997	1179755	.	-	.	ID=chr4.orf00833;Name=YDR383C
chr4	SelfAnno	ORF	1180240	1181067	.	-	.	ID=g1337;Name=YDR384C
chr4	SelfAnno	ORF	1182265	1184793	.	+	.	ID=g1338;Name=YDR385W/YOR133W
chr4	SelfAnno	ORF	1185119	1187017	.	+	.	ID=g1340;Name=YDR386W
chr4	SelfAnno	ORF	1187189	1188856	.	-	.	ID=g1341;Name=YDR387C
chr4	SelfAnno	ORF	1189221	1190669	.	+	.	ID=g1343;Name=YDR388W
chr4	SelfAnno	ORF	1191573	1193537	.	+	.	ID=g1344;Name=YDR389W
chr4	SelfAnno	ORF	1193973	1195883	.	-	.	ID=g1346;Name=YDR390C
chr4	SelfAnno	ORF	1196393	1197091	.	-	.	ID=g1347;Name=YDR391C
chr4	SelfAnno	ORF	1197731	1198744	.	+	.	ID=g1348;Name=YDR392W
chr4	SelfAnno	ORF	1198996	1200306	.	+	.	ID=g1349;Name=YDR393W
chr4	SelfAnno	ORF	1200716	1202002	.	+	.	ID=g1350;Name=YDR394W
chr4	SelfAnno	ORF	1202359	1205193	.	+	.	ID=g1351;Name=YDR395W
chr4	SelfAnno	ORF	1205331	1205831	.	+	.	ID=g1353;Name=YDR396W
chr4	SelfAnno	ORF	1205402	1205815	.	-	.	ID=g1354;Name=YDR397C
chr4	SelfAnno	ORF	1206507	1208438	.	+	.	ID=g1355;Name=YDR398W
chr4	SelfAnno	ORF	1209108	1209773	.	+	.	ID=g1356;Name=YDR399W
chr4	SelfAnno	ORF	1210103	1211125	.	+	.	ID=g1357;Name=YDR400W
chr4	SelfAnno	ORF	1211273	1212742	.	-	.	ID=g1358;Name=YDR402C
chr4	SelfAnno	ORF	1213642	1215252	.	+	.	ID=g1359;Name=YDR403W
chr4	SelfAnno	ORF	1215694	1216444	.	-	.	ID=g1360;Name=YDR404C
chr4	SelfAnno	ORF	1216685	1217476	.	+	.	ID=g1361;Name=YDR405W
chr4	SelfAnno	ORF	1218247	1222845	.	+	.	ID=g1362;Name=YDR406W
chr4	SelfAnno	ORF	1223114	1226983	.	-	.	ID=g1363;Name=YDR407C
chr4	SelfAnno	ORF	1227260	1227904	.	-	.	ID=g1365;Name=YDR408C
chr4	SelfAnno	ORF	1228452	1231166	.	+	.	ID=g1366;Name=YDR409W
chr4	SelfAnno	ORF	1231418	1232137	.	-	.	ID=g1367;Name=YDR410C
chr4	SelfAnno	ORF	1232415	1233440	.	-	.	ID=g1368;Name=YDR411C
chr4	SelfAnno	ORF	1233739	1234446	.	+	.	ID=g1369;Name=YDR412W
chr4	SelfAnno	ORF	1234644	1235732	.	-	.	ID=g1370;Name=YDR414C
chr4	SelfAnno	ORF	1236064	1237188	.	-	.	ID=g1371;Name=YDR415C
chr4	SelfAnno	ORF	1237477	1240038	.	+	.	ID=g1372;Name=YDR416W
chr4	SelfAnno	ORF	1240643	1241140	.	+	.	ID=g1373;Name=YEL054C
chr4	SelfAnno	ORF	1240751	1241327	.	-	.	ID=g1374;Name=YEL053W-A
chr4	SelfAnno	ORF	1242201	1244099	.	+	.	ID=g1375;Name=YDR419W
chr4	SelfAnno	ORF	1245294	1250702	.	+	.	ID=g1376;Name=YDR420W/comp20325_c0_seq1
chr4	SelfAnno	ORF	1251067	1253919	.	+	.	ID=g1380;Name=YDR421W
chr4	SelfAnno	ORF	1254354	1256945	.	-	.	ID=g1381;Name=YDR422C
chr4	SelfAnno	ORF	1257074	1258303	.	-	.	ID=g1382;Name=YDR423C
chr4	SelfAnno	ORF	1258414	1258868	.	-	.	ID=g1383;Name=YDR424C
chr4	SelfAnno	ORF	1259091	1260968	.	+	.	ID=g1384;Name=YDR425W
chr4	SelfAnno	ORF	1261228	1262409	.	+	.	ID=g1385;Name=YDR427W
chr4	SelfAnno	ORF	1262477	1263262	.	-	.	ID=g1386;Name=YDR428C
chr4	SelfAnno	ORF	1263500	1264324	.	-	.	ID=g1387;Name=YDR429C
chr4	SelfAnno	ORF	1264524	1267493	.	-	.	ID=chr4.orf00899;Name=YDR430C
chr4	SelfAnno	ORF	1267806	1269050	.	+	.	ID=g1390;Name=YDR432W
chr4	SelfAnno	ORF	1270259	1271863	.	+	.	ID=g1392;Name=YDR434W
chr4	SelfAnno	ORF	1272005	1272991	.	-	.	ID=g1393;Name=YDR435C
chr4	SelfAnno	ORF	1273841	1275973	.	+	.	ID=g1394;Name=YDR436W
chr4	SelfAnno	ORF	1276408	1276794	.	+	.	ID=g1395;Name=YDR437W
chr4	SelfAnno	ORF	1277293	1278405	.	+	.	ID=g1396;Name=YDR438W
chr4	SelfAnno	ORF	1278694	1279737	.	+	.	ID=g1398;Name=YDR439W
chr4	SelfAnno	ORF	1281486	1283234	.	+	.	ID=g1399;Name=YDR440W
chr4	SelfAnno	ORF	1283510	1284055	.	-	.	ID=g1400;Name=YDR441C
chr4	SelfAnno	ORF	1284670	1288926	.	-	.	ID=g1401;Name=YDR443C
chr4	SelfAnno	ORF	1289299	1291341	.	+	.	ID=g1403;Name=YDR444W
chr4	SelfAnno	ORF	1292374	1293282	.	+	.	ID=g1404;Name=YDR446W
chr4	SelfAnno	ORF	1293478	1294020	.	-	.	ID=g1405;Name=YML024W
chr4	SelfAnno	ORF	1294714	1296018	.	+	.	ID=g1406;Name=YDR448W
chr4	SelfAnno	ORF	1296197	1297519	.	-	.	ID=g1407;Name=YDR449C
chr4	SelfAnno	ORF	1298540	1299415	.	+	.	ID=g1408;Name=YML026C/comp6559_c0_seq1
chr4	SelfAnno	ORF	1299737	1300798	.	-	.	ID=g1409;Name=YDR451C
chr4	SelfAnno	ORF	1301534	1303519	.	+	.	ID=g1410;Name=YDR452W
chr4	SelfAnno	ORF	1303696	1304286	.	-	.	ID=g1411;Name=YDR453C
chr4	SelfAnno	ORF	1304888	1305451	.	-	.	ID=g1412;Name=YDR454C
chr4	SelfAnno	ORF	1306108	1308009	.	+	.	ID=g1413;Name=YDR456W
chr4	SelfAnno	ORF	1308413	1318219	.	+	.	ID=g1416;Name=YDR457W
chr4	SelfAnno	ORF	1318678	1320669	.	-	.	ID=g1418;Name=YDR458C
chr4	SelfAnno	ORF	1320941	1322065	.	-	.	ID=g1419;Name=YDR459C
chr4	SelfAnno	ORF	1322441	1323400	.	+	.	ID=g1420;Name=YDR460W
chr4	SelfAnno	ORF	1324142	1324387	.	-	.	ID=g1421;Name=YDR461C-A
chr4	SelfAnno	ORF	1324697	1325140	.	+	.	ID=g1422;Name=YDR462W
chr4	SelfAnno	ORF	1325445	1327004	.	+	.	ID=g1423;Name=YDR463W
chr4	SelfAnno	ORF	1327501	1331808	.	+	.	ID=g1425;Name=YDR464W
chr4	SelfAnno	ORF	1331965	1333203	.	-	.	ID=g1427;Name=YDR465C
chr4	SelfAnno	ORF	1333750	1336446	.	+	.	ID=g1428;Name=YDR466W
chr4	SelfAnno	ORF	1336655	1337329	.	-	.	ID=g1429;Name=YDR468C
chr4	SelfAnno	ORF	1337643	1338170	.	+	.	ID=g1430;Name=YDR469W
chr4	SelfAnno	ORF	1338334	1339845	.	-	.	ID=g1431;Name=YDR470C
chr4	SelfAnno	ORF	1340402	1341197	.	+	.	ID=g1432;Name=YHR010W
chr4	SelfAnno	ORF	1341955	1342806	.	+	.	ID=g1433;Name=YDR472W
chr4	SelfAnno	ORF	1343078	1344487	.	-	.	ID=g1435;Name=YDR473C
chr4	SelfAnno	ORF	1346098	1348728	.	-	.	ID=g1436;Name=YDR475C
chr4	SelfAnno	ORF	1349088	1349762	.	-	.	ID=g1437;Name=YDR476C
chr4	SelfAnno	ORF	1351005	1352906	.	+	.	ID=g1438;Name=YDR477W
chr4	SelfAnno	ORF	1353354	1353803	.	+	.	ID=g1439;Name=YDR478W
chr4	SelfAnno	ORF	1353842	1355506	.	-	.	ID=g1440;Name=YDR479C
chr4	SelfAnno	ORF	1356031	1357002	.	+	.	ID=g1441;Name=YDR480W
chr4	SelfAnno	ORF	1357176	1358876	.	-	.	ID=g1442;Name=YDR481C
chr4	SelfAnno	ORF	1359058	1359465	.	-	.	ID=g1443;Name=YDR482C
chr4	SelfAnno	ORF	1359783	1361111	.	+	.	ID=g1444;Name=YDR483W
chr4	SelfAnno	ORF	1361389	1363314	.	+	.	ID=g1445;Name=YDR484W
chr4	SelfAnno	ORF	1363448	1365835	.	-	.	ID=g1446;Name=YDR485C
chr4	SelfAnno	ORF	1366059	1366748	.	-	.	ID=g1447;Name=YDR486C
chr4	SelfAnno	ORF	1366990	1367616	.	-	.	ID=g1448;Name=YDR487C
chr4	SelfAnno	ORF	1367824	1369422	.	-	.	ID=g1449;Name=YDR488C
chr4	SelfAnno	ORF	1369645	1370529	.	+	.	ID=g1450;Name=YDR489W
chr4	SelfAnno	ORF	1370611	1372911	.	-	.	ID=g1451;Name=YDR490C
chr4	SelfAnno	ORF	1373143	1373580	.	-	.	ID=chr4.orf00969;Name=YDR491C
chr4	SelfAnno	ORF	1373567	1374514	.	+	.	ID=g1452;Name=YDR492W
chr4	SelfAnno	ORF	1374962	1375228	.	+	.	ID=g1453;Name=YDR493W
chr4	SelfAnno	ORF	1375570	1376655	.	+	.	ID=g1454;Name=YDR494W
chr4	SelfAnno	ORF	1376755	1379790	.	-	.	ID=g1455;Name=YDR495C
chr4	SelfAnno	ORF	1380073	1382043	.	-	.	ID=g1456;Name=YDR496C
chr4	SelfAnno	ORF	1382354	1384108	.	-	.	ID=g1457;Name=YDR497C
chr4	SelfAnno	ORF	1384484	1385635	.	-	.	ID=g1459;Name=YDR498C
chr4	SelfAnno	ORF	1386470	1388713	.	+	.	ID=g1460;Name=YDR499W
chr4	SelfAnno	ORF	1388838	1389493	.	-	.	ID=g1461;Name=YLR185W
chr4	SelfAnno	ORF	1389993	1391558	.	+	.	ID=g1462;Name=YDR501W
chr4	SelfAnno	ORF	1391950	1393104	.	-	.	ID=g1463;Name=YLR180W
chr4	SelfAnno	ORF	1393682	1394506	.	-	.	ID=g1464;Name=YDR503C
chr4	SelfAnno	ORF	1395335	1397860	.	-	.	ID=g1465;Name=YDR505C
chr4	SelfAnno	ORF	1398368	1400128	.	-	.	ID=g1466;Name=YDR506C
chr4	SelfAnno	ORF	1400998	1404426	.	-	.	ID=g1467;Name=YDR507C
chr4	SelfAnno	ORF	1405091	1407082	.	-	.	ID=g1469;Name=YCL025C/YDR509W
chr4	SelfAnno	ORF	1408037	1409055	.	+	.	ID=g1470;Name=YDR510W/YDR510C-A/YDR511W
chr4	SelfAnno	ORF	1409137	1409700	.	-	.	ID=chr4.orf00992;Name=YDR512C
chr4	SelfAnno	ORF	1409654	1410085	.	+	.	ID=g1472;Name=YDR513W
chr4	SelfAnno	ORF	1410185	1411636	.	-	.	ID=chr4.orf00994;Name=YDR514C
chr4	SelfAnno	ORF	1412066	1413409	.	+	.	ID=g1473;Name=YDR515W
chr4	SelfAnno	ORF	1413611	1415113	.	-	.	ID=g1474;Name=YDR516C
chr4	SelfAnno	ORF	1415876	1417000	.	+	.	ID=g1475;Name=YDR517W
chr4	SelfAnno	ORF	1417272	1418825	.	+	.	ID=g1477;Name=YDR518W
chr4	SelfAnno	ORF	1419089	1419496	.	+	.	ID=g1478;Name=YDR519W
chr4	SelfAnno	ORF	1419748	1422066	.	-	.	ID=g1479;Name=YDR520C
chr4	SelfAnno	ORF	1422455	1423963	.	-	.	ID=g1480;Name=YDR522C
chr4	SelfAnno	ORF	1424229	1425701	.	-	.	ID=g1481;Name=YDR523C
chr4	SelfAnno	ORF	1426205	1427425	.	-	.	ID=g1482;Name=YDR524C
chr4	SelfAnno	ORF	1428261	1428461	.	-	.	ID=g1483;Name=YDR524C-B
chr4	SelfAnno	ORF	1429756	1431075	.	+	.	ID=g1484;Name=YDR527W
chr4	SelfAnno	ORF	1433242	1434513	.	+	.	ID=g1485;Name=YDR528W
chr4	SelfAnno	ORF	1434821	1435204	.	-	.	ID=g1486;Name=YDR529C
chr4	SelfAnno	ORF	1435447	1436424	.	-	.	ID=g1487;Name=YDR530C
chr4	SelfAnno	ORF	1436865	1437968	.	+	.	ID=g1488;Name=YDR531W
chr4	SelfAnno	ORF	1438029	1439186	.	-	.	ID=g1489;Name=YDR532C
chr4	SelfAnno	ORF	1440083	1440796	.	-	.	ID=g1490;Name=YDR533C
chr4	SelfAnno	ORF	1441950	1443194	.	-	.	ID=g1491;Name=YDR534C
chr4	SelfAnno	ORF	1446298	1448007	.	+	.	ID=g1492;Name=YDR536W
chr4	SelfAnno	ORF	1449149	1449754	.	-	.	ID=g1493;Name=YDR537C
chr4	SelfAnno	ORF	1449195	1449923	.	+	.	ID=g1494;Name=YDR538W
chr4	SelfAnno	ORF	1450387	1451886	.	+	.	ID=g1495;Name=YDR539W
chr4	SelfAnno	ORF	1455434	1455973	.	-	.	ID=g1496;Name=YDR540C
chr4	SelfAnno	ORF	1457962	1458996	.	-	.	ID=g1497;Name=YDR541C
chr4	SelfAnno	ORF	1461548	1461910	.	+	.	ID=g1498;Name=YLL025W/YCR104W
chr5	SelfAnno	ORF	7559	8254	.	+	.	ID=g1500;Name=YEL072W
chr5	SelfAnno	ORF	10185	11675	.	+	.	ID=g1501;Name=YEL071W
chr5	SelfAnno	ORF	13629	14915	.	+	.	ID=g1503;Name=YEL070W/YNR073C
chr5	SelfAnno	ORF	15358	17052	.	-	.	ID=g1504;Name=YJR158W/YDL245C
chr5	SelfAnno	ORF	19467	19799	.	-	.	ID=g1505;Name=YEL068C
chr5	SelfAnno	ORF	20010	20543	.	-	.	ID=chr5.orf00008;Name=YEL067C
chr5	SelfAnno	ORF	20542	21027	.	+	.	ID=g1506;Name=YEL066W
chr5	SelfAnno	ORF	21478	23364	.	+	.	ID=g1507;Name=YEL065W
chr5	SelfAnno	ORF	23618	25060	.	-	.	ID=g1509;Name=YEL064C
chr5	SelfAnno	ORF	25515	27302	.	-	.	ID=g1510;Name=YEL063C
chr5	SelfAnno	ORF	28216	30090	.	+	.	ID=g1512;Name=YEL062W
chr5	SelfAnno	ORF	30370	33372	.	-	.	ID=g1513;Name=YEL061C
chr5	SelfAnno	ORF	33881	35788	.	-	.	ID=g1514;Name=YEL060C
chr5	SelfAnno	ORF	37085	38758	.	+	.	ID=g1516;Name=YEL058W
chr5	SelfAnno	ORF	38853	39554	.	-	.	ID=g1518;Name=YEL057C
chr5	SelfAnno	ORF	41001	42206	.	+	.	ID=g1519;Name=YEL056W
chr5	SelfAnno	ORF	42304	45372	.	-	.	ID=g1520;Name=YEL055C
chr5	SelfAnno	ORF	46552	47049	.	-	.	ID=g1522;Name=YDR418W
chr5	SelfAnno	ORF	47732	49933	.	-	.	ID=g1523;Name=YEL053C
chr5	SelfAnno	ORF	50402	51931	.	+	.	ID=g1525;Name=YEL052W
chr5	SelfAnno	ORF	52209	52979	.	+	.	ID=g1526;Name=YEL051W
chr5	SelfAnno	ORF	53496	54677	.	-	.	ID=g1527;Name=YEL050C
chr5	SelfAnno	ORF	57215	57577	.	+	.	ID=g1528;Name=YKL224C
chr5	SelfAnno	ORF	58194	58652	.	-	.	ID=g1529;Name=YEL048C
chr5	SelfAnno	ORF	58864	60276	.	-	.	ID=g1530;Name=YEL047C
chr5	SelfAnno	ORF	61108	62271	.	-	.	ID=g1531;Name=YEL046C
chr5	SelfAnno	ORF	63238	63738	.	+	.	ID=g1532;Name=YEL044W
chr5	SelfAnno	ORF	63961	66831	.	+	.	ID=g1533;Name=YEL043W
chr5	SelfAnno	ORF	67253	68809	.	+	.	ID=g1535;Name=YEL042W
chr5	SelfAnno	ORF	69426	70913	.	+	.	ID=g1536;Name=YEL041W
chr5	SelfAnno	ORF	71535	72938	.	+	.	ID=g1537;Name=YEL040W
chr5	SelfAnno	ORF	73118	73459	.	-	.	ID=g1539;Name=YJR048W
chr5	SelfAnno	ORF	73944	74627	.	+	.	ID=g1540;Name=YEL038W
chr5	SelfAnno	ORF	74889	76085	.	-	.	ID=g1541;Name=YEL037C
chr5	SelfAnno	ORF	76532	78034	.	-	.	ID=g1543;Name=YEL036C
chr5	SelfAnno	ORF	79154	79627	.	+	.	ID=g1545;Name=YJR047C
chr5	SelfAnno	ORF	80405	83320	.	+	.	ID=g1546;Name=YEL032W
chr5	SelfAnno	ORF	83727	87374	.	+	.	ID=g1548;Name=YEL031W
chr5	SelfAnno	ORF	88115	90049	.	+	.	ID=g1550;Name=YEL030W
chr5	SelfAnno	ORF	90329	91267	.	-	.	ID=g1551;Name=YEL029C
chr5	SelfAnno	ORF	92139	92597	.	+	.	ID=g1552;Name=YEL028W
chr5	SelfAnno	ORF	93659	100319	.	-	.	ID=g1553;Name=YER160C/repeat
chr5	SelfAnno	ORF	100159	100641	.	+	.	ID=g1554;Name=YEL027W
chr5	SelfAnno	ORF	101334	101714	.	+	.	ID=g1555;Name=YEL026W
chr5	SelfAnno	ORF	101972	105538	.	-	.	ID=g1556;Name=YEL025C
chr5	SelfAnno	ORF	106652	107299	.	+	.	ID=g1557;Name=YEL024W
chr5	SelfAnno	ORF	107896	109944	.	-	.	ID=g1558;Name=YEL023C
chr5	SelfAnno	ORF	110813	115192	.	+	.	ID=g1559;Name=YEL022W
chr5	SelfAnno	ORF	115558	116361	.	+	.	ID=g1560;Name=YEL021W
chr5	SelfAnno	ORF	116601	116864	.	+	.	ID=g1562;Name=YEL020W-A
chr5	SelfAnno	ORF	117997	119679	.	-	.	ID=g1563;Name=YEL020C
chr5	SelfAnno	ORF	119877	120680	.	-	.	ID=g1564;Name=YEL019C
chr5	SelfAnno	ORF	120834	121079	.	-	.	ID=chr5.orf00073;Name=YEL018C-A
chr5	SelfAnno	ORF	120850	121689	.	+	.	ID=g1565;Name=YEL018W
chr5	SelfAnno	ORF	123031	124047	.	+	.	ID=g1566;Name=YEL017W
chr5	SelfAnno	ORF	124114	125595	.	-	.	ID=g1568;Name=YEL016C
chr5	SelfAnno	ORF	126007	127662	.	+	.	ID=g1569;Name=YEL015W
chr5	SelfAnno	ORF	126735	127935	.	-	.	ID=g1570;Name=YEL014C
chr5	SelfAnno	ORF	128200	129936	.	+	.	ID=g1571;Name=YEL013W
chr5	SelfAnno	ORF	131651	132271	.	+	.	ID=g1572;Name=YEL012W
chr5	SelfAnno	ORF	132832	134946	.	+	.	ID=g1573;Name=YEL011W
chr5	SelfAnno	ORF	138296	139141	.	-	.	ID=g1575;Name=YEL009C
chr5	SelfAnno	ORF	141268	143259	.	+	.	ID=g1576;Name=YEL007W
chr5	SelfAnno	ORF	143694	144701	.	+	.	ID=g1577;Name=YEL006W
chr5	SelfAnno	ORF	145274	146122	.	-	.	ID=g1578;Name=YEL005C
chr5	SelfAnno	ORF	146318	147346	.	+	.	ID=chr5.orf00089;Name=YEL004W
chr5	SelfAnno	ORF	147543	147966	.	+	.	ID=g1579;Name=YEL003W
chr5	SelfAnno	ORF	148089	149381	.	-	.	ID=g1580;Name=YEL002C
chr5	SelfAnno	ORF	149668	150345	.	-	.	ID=g1581;Name=YEL001C
chr5	SelfAnno	ORF	152888	155176	.	+	.	ID=g1582;Name=YER001W
chr5	SelfAnno	ORF	156178	156873	.	+	.	ID=g1583;Name=YER002W
chr5	SelfAnno	ORF	157111	158491	.	-	.	ID=g1584;Name=YER003C
chr5	SelfAnno	ORF	158953	159648	.	+	.	ID=g1585;Name=YER004W
chr5	SelfAnno	ORF	159923	161815	.	+	.	ID=g1586;Name=YER005W
chr5	SelfAnno	ORF	162095	163657	.	+	.	ID=g1587;Name=YER006W
chr5	SelfAnno	ORF	163899	165455	.	+	.	ID=g1588;Name=YER007W
chr5	SelfAnno	ORF	165609	166257	.	-	.	ID=g1589;Name=YER007C-A
chr5	SelfAnno	ORF	167179	171189	.	-	.	ID=chr5.orf00105;Name=YER008C
chr5	SelfAnno	ORF	171486	171863	.	+	.	ID=g1592;Name=YER009W
chr5	SelfAnno	ORF	172005	172709	.	-	.	ID=g1593;Name=YER010C
chr5	SelfAnno	ORF	174655	175383	.	+	.	ID=g1594;Name=YOR010C
chr5	SelfAnno	ORF	177493	178089	.	+	.	ID=g1596;Name=YER012W
chr5	SelfAnno	ORF	178499	181936	.	+	.	ID=g1597;Name=YER013W
chr5	SelfAnno	ORF	182258	183877	.	+	.	ID=g1598;Name=YER014W
chr5	SelfAnno	ORF	184199	186433	.	+	.	ID=g1600;Name=YER015W
chr5	SelfAnno	ORF	188041	188958	.	+	.	ID=g1601;Name=YER016W
chr5	SelfAnno	ORF	189150	191435	.	-	.	ID=g1602;Name=YER017C
chr5	SelfAnno	ORF	191606	192271	.	-	.	ID=g1603;Name=YER018C
chr5	SelfAnno	ORF	192444	193877	.	+	.	ID=g1604;Name=YER019W
chr5	SelfAnno	ORF	193920	194186	.	-	.	ID=g1605;Name=YER019C-A
chr5	SelfAnno	ORF	194816	196165	.	+	.	ID=g1606;Name=YER020W
chr5	SelfAnno	ORF	196596	198167	.	+	.	ID=g1607;Name=YER021W
chr5	SelfAnno	ORF	198457	200520	.	+	.	ID=g1608;Name=YER022W
chr5	SelfAnno	ORF	200721	201581	.	+	.	ID=g1609;Name=YER023W
chr5	SelfAnno	ORF	201837	204608	.	+	.	ID=g1610;Name=YER024W
chr5	SelfAnno	ORF	204896	206479	.	+	.	ID=g1611;Name=YER025W
chr5	SelfAnno	ORF	207289	208119	.	-	.	ID=g1612;Name=YER026C
chr5	SelfAnno	ORF	208624	209877	.	-	.	ID=g1613;Name=YER027C
chr5	SelfAnno	ORF	210337	211521	.	-	.	ID=g1614;Name=YER028C
chr5	SelfAnno	ORF	212232	212822	.	-	.	ID=g1615;Name=YER029C
chr5	SelfAnno	ORF	213061	213543	.	+	.	ID=g1616;Name=YER030W
chr5	SelfAnno	ORF	213721	214392	.	-	.	ID=g1617;Name=YER031C
chr5	SelfAnno	ORF	214557	217376	.	+	.	ID=g1618;Name=YER032W
chr5	SelfAnno	ORF	217694	220924	.	-	.	ID=g1619;Name=YER033C
chr5	SelfAnno	ORF	221481	222038	.	+	.	ID=g1620;Name=YER034W
chr5	SelfAnno	ORF	222274	222711	.	+	.	ID=g1621;Name=YER035W
chr5	SelfAnno	ORF	223007	224839	.	-	.	ID=g1622;Name=YER036C
chr5	SelfAnno	ORF	225532	226497	.	+	.	ID=g1624;Name=YER037W
chr5	SelfAnno	ORF	226501	227895	.	-	.	ID=g1625;Name=YER038C
chr5	SelfAnno	ORF	228094	228474	.	+	.	ID=g1626;Name=YER038W-A
chr5	SelfAnno	ORF	228099	229124	.	-	.	ID=g1627;Name=YER039C/YER039C-A
chr5	SelfAnno	ORF	229438	231630	.	+	.	ID=g1628;Name=YER040W
chr5	SelfAnno	ORF	232101	234380	.	+	.	ID=g1630;Name=YER041W
chr5	SelfAnno	ORF	234577	235131	.	+	.	ID=g1631;Name=YER042W
chr5	SelfAnno	ORF	235410	236759	.	-	.	ID=g1632;Name=YER043C
chr5	SelfAnno	ORF	238102	239232	.	-	.	ID=chr5.orf00161;Name=YER044C-A
chr5	SelfAnno	ORF	239674	241143	.	-	.	ID=g1635;Name=YER045C
chr5	SelfAnno	ORF	242807	243238	.	+	.	ID=g1636;Name=YER046W
chr5	SelfAnno	ORF	243443	246136	.	-	.	ID=g1637;Name=YER047C
chr5	SelfAnno	ORF	246616	247791	.	-	.	ID=g1638;Name=YER048C
chr5	SelfAnno	ORF	250035	250319	.	+	.	ID=g1639;Name=YER048W-A
chr5	SelfAnno	ORF	251045	252979	.	+	.	ID=g1640;Name=YER049W
chr5	SelfAnno	ORF	253289	253816	.	-	.	ID=g1642;Name=YER050C
chr5	SelfAnno	ORF	253975	255453	.	+	.	ID=g1643;Name=YER051W
chr5	SelfAnno	ORF	255686	257263	.	-	.	ID=g1644;Name=YER052C
chr5	SelfAnno	ORF	258051	258953	.	-	.	ID=g1645;Name=YER053C
chr5	SelfAnno	ORF	261370	263016	.	-	.	ID=g1646;Name=YER054C
chr5	SelfAnno	ORF	264212	265105	.	-	.	ID=g1647;Name=YER055C
chr5	SelfAnno	ORF	265832	267433	.	-	.	ID=g1648;Name=YER060W
chr5	SelfAnno	ORF	268742	269504	.	-	.	ID=g1650;Name=YIL052C
chr5	SelfAnno	ORF	270055	270858	.	-	.	ID=g1651;Name=YER057C
chr5	SelfAnno	ORF	271088	271411	.	+	.	ID=g1652;Name=YER058W
chr5	SelfAnno	ORF	271943	273205	.	+	.	ID=g1653;Name=YER059W
chr5	SelfAnno	ORF	273884	275470	.	+	.	ID=g1654;Name=YER060W-A/YER056C
chr5	SelfAnno	ORF	275889	277481	.	+	.	ID=g1656;Name=YER060W/YER056C/YER060W-A
chr5	SelfAnno	ORF	277613	278941	.	-	.	ID=g1657;Name=YER061C
chr5	SelfAnno	ORF	279245	279997	.	-	.	ID=g1659;Name=YER062C
chr5	SelfAnno	ORF	281025	281681	.	+	.	ID=g1660;Name=YER063W
chr5	SelfAnno	ORF	282020	283537	.	-	.	ID=g1661;Name=YER064C
chr5	SelfAnno	ORF	284548	286221	.	-	.	ID=g1662;Name=YER065C
chr5	SelfAnno	ORF	288935	290095	.	+	.	ID=g1663;Name=YFL009W
chr5	SelfAnno	ORF	291362	291847	.	+	.	ID=g1664;Name=YER067W
chr5	SelfAnno	ORF	292348	294111	.	+	.	ID=g1665;Name=YER068W
chr5	SelfAnno	ORF	294599	295082	.	-	.	ID=g1666;Name=YER068C-A
chr5	SelfAnno	ORF	294708	297299	.	+	.	ID=g1667;Name=YER069W
chr5	SelfAnno	ORF	298248	300914	.	+	.	ID=g1668;Name=YIL066C
chr5	SelfAnno	ORF	301248	301628	.	-	.	ID=g1669;Name=YER071C
chr5	SelfAnno	ORF	302107	302496	.	+	.	ID=g1670;Name=YER072W
chr5	SelfAnno	ORF	303332	304894	.	+	.	ID=g1671;Name=YER073W
chr5	SelfAnno	ORF	305629	306503	.	+	.	ID=g1672;Name=YIL069C
chr5	SelfAnno	ORF	306960	307427	.	+	.	ID=g1673;Name=YER074W-A
chr5	SelfAnno	ORF	307716	310514	.	-	.	ID=g1674;Name=YER075C
chr5	SelfAnno	ORF	311899	312807	.	-	.	ID=g1675;Name=YER076C
chr5	SelfAnno	ORF	313841	315907	.	-	.	ID=g1676;Name=YER077C
chr5	SelfAnno	ORF	316113	317648	.	-	.	ID=g1677;Name=YER078C
chr5	SelfAnno	ORF	318226	318858	.	+	.	ID=g1678;Name=YER079W
chr5	SelfAnno	ORF	319269	321152	.	+	.	ID=g1679;Name=YER080W
chr5	SelfAnno	ORF	321993	323402	.	+	.	ID=g1680;Name=YIL074C
chr5	SelfAnno	ORF	323579	325243	.	-	.	ID=g1681;Name=YER082C
chr5	SelfAnno	ORF	325485	326342	.	-	.	ID=g1682;Name=YER083C
chr5	SelfAnno	ORF	326930	327451	.	-	.	ID=chr5.orf00207;Name=YER085C
chr5	SelfAnno	ORF	327779	329509	.	+	.	ID=g1683;Name=YER086W
chr5	SelfAnno	ORF	329878	331608	.	+	.	ID=g1684;Name=YER087W
chr5	SelfAnno	ORF	331884	332132	.	-	.	ID=g1685;Name=YER087C-B
chr5	SelfAnno	ORF	332478	334490	.	-	.	ID=g1686;Name=YER088C
chr5	SelfAnno	ORF	335248	336642	.	-	.	ID=g1689;Name=YER089C
chr5	SelfAnno	ORF	337250	338773	.	+	.	ID=g1690;Name=YER090W
chr5	SelfAnno	ORF	339164	341467	.	-	.	ID=g1691;Name=YER091C
chr5	SelfAnno	ORF	342156	342533	.	+	.	ID=g1693;Name=YER092W
chr5	SelfAnno	ORF	342621	346913	.	-	.	ID=chr5.orf00221;Name=YER093C
chr5	SelfAnno	ORF	347213	347317	.	-	.	ID=chr5.orf00222;Name=YER093C-A
chr5	SelfAnno	ORF	348030	348647	.	-	.	ID=g1696;Name=YER094C
chr5	SelfAnno	ORF	349279	350481	.	+	.	ID=g1697;Name=YER095W
chr5	SelfAnno	ORF	350986	352524	.	+	.	ID=g1698;Name=YER096W
chr5	SelfAnno	ORF	354380	356644	.	+	.	ID=g1699;Name=YER098W
chr5	SelfAnno	ORF	357020	357976	.	-	.	ID=g1700;Name=YER099C
chr5	SelfAnno	ORF	358477	359229	.	+	.	ID=g1701;Name=YER100W
chr5	SelfAnno	ORF	359418	360710	.	-	.	ID=g1702;Name=YER101C
chr5	SelfAnno	ORF	362017	362619	.	+	.	ID=g1703;Name=YBL072C
chr5	SelfAnno	ORF	363506	365434	.	+	.	ID=g1704;Name=YER103W
chr5	SelfAnno	ORF	365540	366347	.	+	.	ID=g1705;Name=YER104W
chr5	SelfAnno	ORF	366757	370932	.	-	.	ID=g1706;Name=YER105C
chr5	SelfAnno	ORF	371247	372158	.	+	.	ID=g1707;Name=YER106W
chr5	SelfAnno	ORF	372369	373466	.	-	.	ID=g1708;Name=YER107C
chr5	SelfAnno	ORF	374133	376541	.	-	.	ID=g1709;Name=YER109C
chr5	SelfAnno	ORF	377689	381030	.	-	.	ID=g1710;Name=YER110C
chr5	SelfAnno	ORF	381512	384796	.	-	.	ID=g1711;Name=YER111C
chr5	SelfAnno	ORF	386152	386715	.	+	.	ID=g1713;Name=YER112W
chr5	SelfAnno	ORF	386852	388972	.	-	.	ID=g1714;Name=YER113C
chr5	SelfAnno	ORF	389510	392632	.	-	.	ID=g1715;Name=YER114C
chr5	SelfAnno	ORF	393211	393786	.	-	.	ID=chr5.orf00253;Name=YER115C
chr5	SelfAnno	ORF	394264	395088	.	-	.	ID=g1716;Name=YER116C
chr5	SelfAnno	ORF	395686	396570	.	+	.	ID=g1717;Name=YBL087C
chr5	SelfAnno	ORF	396869	397972	.	-	.	ID=g1718;Name=YER118C
chr5	SelfAnno	ORF	398413	399759	.	-	.	ID=g1719;Name=YER119C
chr5	SelfAnno	ORF	400051	400785	.	+	.	ID=g1720;Name=YER120W
chr5	SelfAnno	ORF	401291	401635	.	+	.	ID=g1721;Name=YER121W
chr5	SelfAnno	ORF	401787	403268	.	-	.	ID=g1722;Name=YER122C
chr5	SelfAnno	ORF	403728	405302	.	+	.	ID=g1725;Name=YER123W
chr5	SelfAnno	ORF	406255	408006	.	-	.	ID=chr5.orf00265;Name=YER124C
chr5	SelfAnno	ORF	409101	411530	.	+	.	ID=g1728;Name=YER125W
chr5	SelfAnno	ORF	412304	413089	.	-	.	ID=g1729;Name=YER126C
chr5	SelfAnno	ORF	413390	414463	.	+	.	ID=g1730;Name=YER127W
chr5	SelfAnno	ORF	414768	415379	.	+	.	ID=g1731;Name=YER128W
chr5	SelfAnno	ORF	416190	419618	.	+	.	ID=g1732;Name=YER129W
chr5	SelfAnno	ORF	419952	421313	.	-	.	ID=g1735;Name=YER130C
chr5	SelfAnno	ORF	422578	423177	.	+	.	ID=g1736;Name=YGL189C
chr5	SelfAnno	ORF	424054	429315	.	-	.	ID=g1737;Name=YER132C
chr5	SelfAnno	ORF	431024	432488	.	+	.	ID=g1738;Name=YER133W
chr5	SelfAnno	ORF	435129	435665	.	-	.	ID=g1739;Name=YER134C
chr5	SelfAnno	ORF	437480	438835	.	+	.	ID=g1740;Name=YER136W
chr5	SelfAnno	ORF	439237	439683	.	-	.	ID=g1741;Name=YER137C
chr5	SelfAnno	ORF	442316	442996	.	-	.	ID=g1742;Name=YER139C
chr5	SelfAnno	ORF	443318	444988	.	+	.	ID=g1743;Name=YER140W
chr5	SelfAnno	ORF	445212	446672	.	+	.	ID=g1745;Name=YER141W
chr5	SelfAnno	ORF	446900	447790	.	-	.	ID=g1746;Name=YER142C
chr5	SelfAnno	ORF	448072	449358	.	+	.	ID=g1747;Name=YER143W
chr5	SelfAnno	ORF	449052	451976	.	-	.	ID=g1748;Name=YER144C
chr5	SelfAnno	ORF	452280	453494	.	-	.	ID=g1749;Name=YER145C
chr5	SelfAnno	ORF	454357	454638	.	+	.	ID=g1750;Name=YER146W
chr5	SelfAnno	ORF	454743	456617	.	-	.	ID=g1751;Name=YER147C
chr5	SelfAnno	ORF	456980	457390	.	-	.	ID=chr5.orf00298;Name=YER147C-A
chr5	SelfAnno	ORF	457080	457802	.	+	.	ID=g1752;Name=YER148W
chr5	SelfAnno	ORF	457985	459247	.	-	.	ID=g1753;Name=YER149C
chr5	SelfAnno	ORF	460147	460593	.	+	.	ID=g1754;Name=YER150W
chr5	SelfAnno	ORF	461454	464192	.	-	.	ID=g1755;Name=YER151C
chr5	SelfAnno	ORF	465451	465822	.	+	.	ID=chr5.orf00307;Name=YER152W-A
chr5	SelfAnno	ORF	464428	465759	.	-	.	ID=g1757;Name=YER152C
chr5	SelfAnno	ORF	465812	466576	.	-	.	ID=g1758;Name=YER153C
chr5	SelfAnno	ORF	466791	467999	.	+	.	ID=g1759;Name=YER154W
chr5	SelfAnno	ORF	468116	474619	.	-	.	ID=g1761;Name=YER155C
chr5	SelfAnno	ORF	475097	476113	.	-	.	ID=g1762;Name=YER156C
chr5	SelfAnno	ORF	476560	478965	.	+	.	ID=g1763;Name=YER157W
chr5	SelfAnno	ORF	480263	481978	.	-	.	ID=g1764;Name=YER158C
chr5	SelfAnno	ORF	482930	483358	.	-	.	ID=g1766;Name=YER159C
chr5	SelfAnno	ORF	485006	486007	.	-	.	ID=g1767;Name=YER161C
chr5	SelfAnno	ORF	486289	488553	.	-	.	ID=g1768;Name=YER162C
chr5	SelfAnno	ORF	488743	489441	.	-	.	ID=g1769;Name=YER163C
chr5	SelfAnno	ORF	491051	495457	.	+	.	ID=g1770;Name=YER164W
chr5	SelfAnno	ORF	496032	497765	.	+	.	ID=g1771;Name=YER165W
chr5	SelfAnno	ORF	498403	503118	.	+	.	ID=g1772;Name=YER166W
chr5	SelfAnno	ORF	503866	506421	.	+	.	ID=g1773;Name=YER167W
chr5	SelfAnno	ORF	506679	508268	.	-	.	ID=g1774;Name=YER168C
chr5	SelfAnno	ORF	509017	511407	.	+	.	ID=g1775;Name=YER169W
chr5	SelfAnno	ORF	511622	512326	.	+	.	ID=g1776;Name=YER170W
chr5	SelfAnno	ORF	512731	515067	.	+	.	ID=g1777;Name=YER171W
chr5	SelfAnno	ORF	515179	521670	.	-	.	ID=chr5.orf00334;Name=YER172C
chr5	SelfAnno	ORF	521865	523928	.	+	.	ID=chr5.orf00336;Name=YER173W
chr5	SelfAnno	ORF	524083	524817	.	-	.	ID=g1781;Name=YER174C
chr5	SelfAnno	ORF	525113	526012	.	-	.	ID=g1782;Name=YER175C
chr5	SelfAnno	ORF	527338	530703	.	+	.	ID=g1783;Name=YER176W
chr5	SelfAnno	ORF	531249	532046	.	+	.	ID=g1784;Name=YDR099W
chr5	SelfAnno	ORF	532380	533711	.	+	.	ID=g1785;Name=YER178W
chr5	SelfAnno	ORF	534052	535148	.	+	.	ID=g1786;Name=YER179W
chr5	SelfAnno	ORF	535355	536158	.	-	.	ID=g1787;Name=YER180C
chr5	SelfAnno	ORF	536495	536752	.	-	.	ID=g1788;Name=YER180C-A
chr5	SelfAnno	ORF	538155	538889	.	+	.	ID=g1789;Name=YER182W
chr5	SelfAnno	ORF	538964	539599	.	-	.	ID=g1790;Name=YER183C
chr5	SelfAnno	ORF	541926	544310	.	-	.	ID=g1791;Name=YER184C
chr5	SelfAnno	ORF	545085	545996	.	+	.	ID=g1792;Name=YER185W
chr5	SelfAnno	ORF	547336	548256	.	-	.	ID=g1793;Name=YER186C
chr5	SelfAnno	ORF	551259	552287	.	+	.	ID=g1794;Name=YER187W
chr5	SelfAnno	ORF	553673	554392	.	+	.	ID=chr5.orf00357;Name=YER188W
chr6	SelfAnno	ORF	1	833	.	+	.	ID=g1796;Name=YJL214W
chr6	SelfAnno	ORF	2766	3788	.	+	.	ID=g1798;Name=YJR156C/YDL244W
chr6	SelfAnno	ORF	4141	4599	.	-	.	ID=g1800;Name=YDL243C/YJR155W/YNL331C
chr6	SelfAnno	ORF	4629	5267	.	-	.	ID=g1801;Name=YDL243C/YJR155W/YNL331C
chr6	SelfAnno	ORF	6840	8516	.	+	.	ID=g1802;Name=YFL055W
chr6	SelfAnno	ORF	10683	12623	.	-	.	ID=g1803;Name=YFL054C
chr6	SelfAnno	ORF	18066	19463	.	+	.	ID=chr6.orf00016;Name=YFL052W
chr6	SelfAnno	ORF	19892	20374	.	-	.	ID=g1807;Name=YFL051C
chr6	SelfAnno	ORF	23103	25679	.	-	.	ID=g1808;Name=YOL130W
chr6	SelfAnno	ORF	26634	28505	.	+	.	ID=g1809;Name=YFL049W
chr6	SelfAnno	ORF	28674	30011	.	-	.	ID=g1810;Name=YFL048C
chr6	SelfAnno	ORF	30252	32396	.	+	.	ID=g1811;Name=YFL047W
chr6	SelfAnno	ORF	32645	33268	.	+	.	ID=g1812;Name=YFL046W
chr6	SelfAnno	ORF	33458	34222	.	-	.	ID=g1813;Name=YFL045C
chr6	SelfAnno	ORF	34485	35390	.	-	.	ID=g1816;Name=YFL044C
chr6	SelfAnno	ORF	35550	37574	.	-	.	ID=g1817;Name=YFL042C
chr6	SelfAnno	ORF	38967	40835	.	+	.	ID=g1819;Name=YFL041W
chr6	SelfAnno	ORF	41178	42800	.	+	.	ID=g1820;Name=YFL040W
chr6	SelfAnno	ORF	43088	44524	.	-	.	ID=g1821;Name=YFL039C
chr6	SelfAnno	ORF	45194	45814	.	-	.	ID=g1822;Name=YFL038C
chr6	SelfAnno	ORF	46164	47537	.	+	.	ID=g1823;Name=YFL037W
chr6	SelfAnno	ORF	48611	52666	.	+	.	ID=g1824;Name=YFL036W
chr6	SelfAnno	ORF	52858	53835	.	-	.	ID=g1825;Name=YFL034C-B
chr6	SelfAnno	ORF	54085	54774	.	-	.	ID=g1826;Name=YFL034C-A
chr6	SelfAnno	ORF	55319	58543	.	+	.	ID=g1827;Name=YFL034W
chr6	SelfAnno	ORF	58956	64417	.	-	.	ID=g1828;Name=YFL033C
chr6	SelfAnno	ORF	65182	65874	.	+	.	ID=g1830;Name=YFL031W
chr6	SelfAnno	ORF	66835	67992	.	+	.	ID=g1831;Name=YFL030W
chr6	SelfAnno	ORF	68051	69157	.	-	.	ID=g1832;Name=YFL029C
chr6	SelfAnno	ORF	69340	70209	.	-	.	ID=g1833;Name=YFL028C
chr6	SelfAnno	ORF	70427	71920	.	-	.	ID=g1834;Name=YFL027C
chr6	SelfAnno	ORF	72588	73883	.	+	.	ID=g1835;Name=YFL026W
chr6	SelfAnno	ORF	74153	77242	.	-	.	ID=g1836;Name=YFL025C
chr6	SelfAnno	ORF	77855	80353	.	-	.	ID=g1837;Name=YFL024C
chr6	SelfAnno	ORF	80994	83501	.	+	.	ID=g1838;Name=YFL023W/comp13819_c0_seq1
chr6	SelfAnno	ORF	83624	85135	.	-	.	ID=g1839;Name=YFL022C
chr6	SelfAnno	ORF	86211	87620	.	+	.	ID=g1841;Name=YFL021W
chr6	SelfAnno	ORF	89352	89720	.	-	.	ID=g1842;Name=YLR037C
chr6	SelfAnno	ORF	91748	93247	.	-	.	ID=g1843;Name=YFL018C
chr6	SelfAnno	ORF	93819	94052	.	+	.	ID=g1844;Name=YFL017W-A
chr6	SelfAnno	ORF	94105	94584	.	-	.	ID=g1845;Name=YFL017C
chr6	SelfAnno	ORF	94877	96412	.	-	.	ID=g1846;Name=YFL016C
chr6	SelfAnno	ORF	97427	98785	.	+	.	ID=g1847;Name=YFL014W/YFL013W-A/comp348_c0_seq1
chr6	SelfAnno	ORF	98035	100113	.	-	.	ID=g1848;Name=YFL013C
chr6	SelfAnno	ORF	100825	101271	.	+	.	ID=g1850;Name=YFL012W
chr6	SelfAnno	ORF	102519	104159	.	+	.	ID=g1851;Name=YFL011W
chr6	SelfAnno	ORF	105281	105886	.	-	.	ID=g1852;Name=YFL010C/YFL010W-A/comp3882_c0_seq1
chr6	SelfAnno	ORF	106288	108633	.	+	.	ID=g1853;Name=YER066W/comp5860_c0_seq1/comp10216_c0_seq1
chr6	SelfAnno	ORF	109574	113251	.	+	.	ID=g1854;Name=YFL008W
chr6	SelfAnno	ORF	113623	120054	.	+	.	ID=g1855;Name=YFL007W
chr6	SelfAnno	ORF	120478	121125	.	+	.	ID=g1856;Name=YFL005W
chr6	SelfAnno	ORF	121955	124441	.	+	.	ID=g1857;Name=YFL004W
chr6	SelfAnno	ORF	124666	127302	.	-	.	ID=g1859;Name=YFL003C
chr6	SelfAnno	ORF	129295	131115	.	-	.	ID=g1860;Name=YFL002C
chr6	SelfAnno	ORF	131312	132640	.	+	.	ID=g1861;Name=YFL001W
chr6	SelfAnno	ORF	133291	133905	.	+	.	ID=g1862;Name=YFR001W
chr6	SelfAnno	ORF	134197	136716	.	+	.	ID=g1863;Name=YFR002W
chr6	SelfAnno	ORF	136838	137305	.	-	.	ID=g1864;Name=YFR003C
chr6	SelfAnno	ORF	137574	138494	.	+	.	ID=g1865;Name=YFR004W
chr6	SelfAnno	ORF	138708	140054	.	-	.	ID=g1866;Name=YFR005C
chr6	SelfAnno	ORF	140323	141930	.	+	.	ID=chr6.orf00098;Name=YFR006W
chr6	SelfAnno	ORF	143480	144541	.	+	.	ID=g1868;Name=YFR007W
chr6	SelfAnno	ORF	144716	145381	.	+	.	ID=g1869;Name=YFR008W
chr6	SelfAnno	ORF	146667	148925	.	+	.	ID=g1870;Name=YFR009W
chr6	SelfAnno	ORF	149246	150745	.	+	.	ID=g1871;Name=YFR010W
chr6	SelfAnno	ORF	150925	151437	.	-	.	ID=g1872;Name=YFR011C
chr6	SelfAnno	ORF	152065	153462	.	+	.	ID=chr6.orf00106;Name=YFR012W/YFR012W-A
chr6	SelfAnno	ORF	154074	156437	.	+	.	ID=chr6.orf00108;Name=YFR013W
chr6	SelfAnno	ORF	156688	158028	.	-	.	ID=g1875;Name=YFR014C
chr6	SelfAnno	ORF	158416	160542	.	-	.	ID=g1876;Name=YFR015C
chr6	SelfAnno	ORF	161395	164879	.	-	.	ID=g1877;Name=YFR016C/comp5877_c0_seq1
chr6	SelfAnno	ORF	166411	166998	.	-	.	ID=g1879;Name=YFR017C
chr6	SelfAnno	ORF	167249	168340	.	-	.	ID=g1880;Name=YFR018C
chr6	SelfAnno	ORF	168619	175446	.	+	.	ID=g1881;Name=YFR019W
chr6	SelfAnno	ORF	176843	177541	.	+	.	ID=g1883;Name=YFR020W
chr6	SelfAnno	ORF	178917	180419	.	+	.	ID=g1884;Name=YFR021W
chr6	SelfAnno	ORF	180938	183139	.	+	.	ID=g1885;Name=YFR022W
chr6	SelfAnno	ORF	183948	185783	.	+	.	ID=g1887;Name=YFR023W
chr6	SelfAnno	ORF	186034	187507	.	-	.	ID=g1888;Name=YFR024C-A
chr6	SelfAnno	ORF	187817	188824	.	-	.	ID=g1890;Name=YFR025C
chr6	SelfAnno	ORF	189820	190329	.	-	.	ID=chr6.orf00133;Name=YFR026C
chr6	SelfAnno	ORF	191524	192369	.	+	.	ID=g1891;Name=YFR027W
chr6	SelfAnno	ORF	192485	194140	.	-	.	ID=g1892;Name=YFR028C
chr6	SelfAnno	ORF	194951	196987	.	+	.	ID=g1893;Name=YFR029W
chr6	SelfAnno	ORF	197326	200433	.	+	.	ID=g1894;Name=YFR030W
chr6	SelfAnno	ORF	200609	204121	.	-	.	ID=g1896;Name=YFR031C
chr6	SelfAnno	ORF	204528	205439	.	-	.	ID=g1897;Name=YIL018W
chr6	SelfAnno	ORF	206111	206974	.	-	.	ID=g1899;Name=YFR032C
chr6	SelfAnno	ORF	207274	207453	.	-	.	ID=chr6.orf00148;Name=YFR032C-A
chr6	SelfAnno	ORF	208348	208791	.	-	.	ID=g1901;Name=YFR033C
chr6	SelfAnno	ORF	209047	209985	.	-	.	ID=g1902;Name=YFR034C
chr6	SelfAnno	ORF	210988	211362	.	+	.	ID=g1903;Name=YFR036W
chr6	SelfAnno	ORF	211530	213203	.	-	.	ID=g1904;Name=YFR037C
chr6	SelfAnno	ORF	213397	215958	.	+	.	ID=g1905;Name=YFR038W
chr6	SelfAnno	ORF	216029	217561	.	-	.	ID=g1906;Name=YFR039C
chr6	SelfAnno	ORF	218260	221268	.	+	.	ID=g1907;Name=YJL098W
chr6	SelfAnno	ORF	221386	222273	.	-	.	ID=g1910;Name=YFR041C
chr6	SelfAnno	ORF	222476	223078	.	+	.	ID=chr6.orf00165;Name=YFR042W
chr6	SelfAnno	ORF	223132	223845	.	-	.	ID=g1911;Name=YFR043C
chr6	SelfAnno	ORF	224010	225455	.	-	.	ID=g1912;Name=YFR044C
chr6	SelfAnno	ORF	226017	227018	.	+	.	ID=g1913;Name=YFR045W
chr6	SelfAnno	ORF	227093	228178	.	-	.	ID=g1914;Name=YFR046C
chr6	SelfAnno	ORF	228298	229185	.	-	.	ID=g1915;Name=YFR047C
chr6	SelfAnno	ORF	230163	232151	.	+	.	ID=chr6.orf00174;Name=YFR048W
chr6	SelfAnno	ORF	233082	233882	.	-	.	ID=g1917;Name=YFR050C
chr6	SelfAnno	ORF	234179	235819	.	-	.	ID=g1918;Name=YFR051C
chr6	SelfAnno	ORF	236523	237347	.	+	.	ID=g1920;Name=YFR052W
chr6	SelfAnno	ORF	237610	239067	.	-	.	ID=g1921;Name=YFR053C
chr6	SelfAnno	ORF	242849	243427	.	-	.	ID=chr6.orf00180;Name=YFR054C
chr6	SelfAnno	ORF	248206	249408	.	+	.	ID=g1923;Name=YFR055W
chr7	SelfAnno	ORF	2784	3926	.	+	.	ID=g1925;Name=YGL263W
chr7	SelfAnno	ORF	5305	5832	.	+	.	ID=g1926;Name=YGL262W
chr7	SelfAnno	ORF	6282	6491	.	-	.	ID=g1927;Name=YMR325W/YIR041W
chr7	SelfAnno	ORF	10835	11455	.	+	.	ID=g1928;Name=YOR387C
chr7	SelfAnno	ORF	12206	13882	.	-	.	ID=g1929;Name=YGL257C
chr7	SelfAnno	ORF	14884	16032	.	+	.	ID=g1930;Name=YGL256W
chr7	SelfAnno	ORF	20709	21839	.	+	.	ID=g1931;Name=YGL255W
chr7	SelfAnno	ORF	22035	22934	.	+	.	ID=g1932;Name=YGL254W
chr7	SelfAnno	ORF	23687	25147	.	+	.	ID=g1934;Name=YGL253W
chr7	SelfAnno	ORF	25468	27234	.	-	.	ID=g1935;Name=YGL252C
chr7	SelfAnno	ORF	27666	31381	.	-	.	ID=g1936;Name=YGL251C
chr7	SelfAnno	ORF	31643	32380	.	+	.	ID=g1937;Name=YGL250W
chr7	SelfAnno	ORF	32844	34958	.	+	.	ID=g1938;Name=YGL249W
chr7	SelfAnno	ORF	35399	36508	.	+	.	ID=g1939;Name=YGL248W
chr7	SelfAnno	ORF	36679	37186	.	+	.	ID=g1940;Name=YGL247W
chr7	SelfAnno	ORF	37363	38526	.	-	.	ID=g1941;Name=YGL246C
chr7	SelfAnno	ORF	38769	40895	.	+	.	ID=g1942;Name=YGL245W
chr7	SelfAnno	ORF	41244	42920	.	+	.	ID=g1943;Name=YGL244W
chr7	SelfAnno	ORF	43098	44252	.	+	.	ID=g1944;Name=YGL243W
chr7	SelfAnno	ORF	44417	44962	.	-	.	ID=g1945;Name=YGL242C
chr7	SelfAnno	ORF	45210	48224	.	+	.	ID=g1946;Name=YGL241W
chr7	SelfAnno	ORF	48378	49130	.	+	.	ID=g1948;Name=YGL240W
chr7	SelfAnno	ORF	49316	52198	.	+	.	ID=g1949;Name=YGL238W
chr7	SelfAnno	ORF	52496	53293	.	-	.	ID=g1951;Name=YGL237C
chr7	SelfAnno	ORF	53552	55561	.	-	.	ID=g1952;Name=YGL236C
chr7	SelfAnno	ORF	56247	58655	.	+	.	ID=g1954;Name=YGL234W
chr7	SelfAnno	ORF	58887	61619	.	+	.	ID=chr7.orf00045;Name=YGL233W
chr7	SelfAnno	ORF	62046	62768	.	+	.	ID=chr7.orf00047;Name=YGL232W
chr7	SelfAnno	ORF	62814	63386	.	-	.	ID=g1956;Name=YGL231C
chr7	SelfAnno	ORF	64269	66722	.	-	.	ID=g1957;Name=YGL229C
chr7	SelfAnno	ORF	67360	69093	.	+	.	ID=g1959;Name=YGL228W
chr7	SelfAnno	ORF	69415	72291	.	+	.	ID=g1960;Name=YGL227W
chr7	SelfAnno	ORF	72493	72902	.	-	.	ID=g1962;Name=YGL226C-A
chr7	SelfAnno	ORF	73084	73455	.	+	.	ID=g1963;Name=YGL226W
chr7	SelfAnno	ORF	76393	77406	.	+	.	ID=g1964;Name=YGL225W
chr7	SelfAnno	ORF	77514	78356	.	-	.	ID=g1965;Name=YGL224C
chr7	SelfAnno	ORF	78613	79866	.	-	.	ID=g1966;Name=YGL223C
chr7	SelfAnno	ORF	80153	80680	.	-	.	ID=g1967;Name=YGL222C
chr7	SelfAnno	ORF	80920	81786	.	-	.	ID=g1968;Name=YGL221C
chr7	SelfAnno	ORF	81718	82230	.	+	.	ID=chr7.orf00061;Name=YGL220W
chr7	SelfAnno	ORF	82372	83751	.	-	.	ID=g1970;Name=YGL219C
chr7	SelfAnno	ORF	83258	83794	.	+	.	ID=g1971;Name=YGL218W
chr7	SelfAnno	ORF	84380	86797	.	+	.	ID=g1972;Name=YGL216W
chr7	SelfAnno	ORF	87477	88835	.	+	.	ID=g1973;Name=YGL215W
chr7	SelfAnno	ORF	89504	89989	.	+	.	ID=g1974;Name=YGL214W
chr7	SelfAnno	ORF	89548	90741	.	-	.	ID=g1975;Name=YGL213C
chr7	SelfAnno	ORF	90926	91876	.	+	.	ID=g1976;Name=YGL212W
chr7	SelfAnno	ORF	92007	93086	.	+	.	ID=g1977;Name=YGL211W
chr7	SelfAnno	ORF	93287	93955	.	+	.	ID=g1978;Name=YGL210W
chr7	SelfAnno	ORF	95352	96500	.	+	.	ID=g1979;Name=YGL209W
chr7	SelfAnno	ORF	96832	98079	.	+	.	ID=g1980;Name=YGL208W
chr7	SelfAnno	ORF	98468	101575	.	+	.	ID=g1981;Name=YGL207W
chr7	SelfAnno	ORF	102042	107003	.	-	.	ID=g1982;Name=YGL206C
chr7	SelfAnno	ORF	107658	109904	.	+	.	ID=g1983;Name=YGL205W
chr7	SelfAnno	ORF	111975	114188	.	-	.	ID=g1984;Name=YGL203C
chr7	SelfAnno	ORF	115920	117422	.	+	.	ID=g1986;Name=YGL202W
chr7	SelfAnno	ORF	117715	120768	.	-	.	ID=g1987;Name=YBR202W/comp14649_c0_seq1/comp7286_c0_seq1
chr7	SelfAnno	ORF	122556	123167	.	-	.	ID=g1989;Name=YGL200C
chr7	SelfAnno	ORF	123453	124160	.	+	.	ID=g1991;Name=YGL198W
chr7	SelfAnno	ORF	124560	129023	.	+	.	ID=g1992;Name=YGL197W
chr7	SelfAnno	ORF	129745	131031	.	+	.	ID=g1993;Name=YGL196W
chr7	SelfAnno	ORF	131388	139406	.	+	.	ID=g1994;Name=YGL195W
chr7	SelfAnno	ORF	140225	141583	.	-	.	ID=g1997;Name=YGL194C
chr7	SelfAnno	ORF	142104	143906	.	+	.	ID=g1998;Name=YGL192W
chr7	SelfAnno	ORF	144666	145055	.	+	.	ID=g1999;Name=YGL191W
chr7	SelfAnno	ORF	145669	147249	.	-	.	ID=g2000;Name=YGL190C
chr7	SelfAnno	ORF	148089	148448	.	-	.	ID=g2001;Name=YER131W
chr7	SelfAnno	ORF	149553	150020	.	-	.	ID=g2002;Name=YGL187C
chr7	SelfAnno	ORF	150891	152630	.	-	.	ID=g2003;Name=YGL186C
chr7	SelfAnno	ORF	153021	154160	.	-	.	ID=g2005;Name=YGL185C
chr7	SelfAnno	ORF	154466	155863	.	-	.	ID=g2006;Name=YGL184C
chr7	SelfAnno	ORF	156386	156910	.	-	.	ID=g2008;Name=YGL183C
chr7	SelfAnno	ORF	157749	158969	.	+	.	ID=g2009;Name=YGL181W
chr7	SelfAnno	ORF	159938	162631	.	+	.	ID=g2011;Name=YGL180W
chr7	SelfAnno	ORF	163291	164973	.	-	.	ID=g2012;Name=YGL179C
chr7	SelfAnno	ORF	167951	170455	.	+	.	ID=g2013;Name=YGL178W
chr7	SelfAnno	ORF	171300	172964	.	-	.	ID=chr7.orf00112;Name=YGL176C
chr7	SelfAnno	ORF	173173	174210	.	-	.	ID=g2016;Name=YGL175C
chr7	SelfAnno	ORF	174433	175233	.	+	.	ID=g2017;Name=YGL174W
chr7	SelfAnno	ORF	175415	180001	.	-	.	ID=g2018;Name=YGL173C
chr7	SelfAnno	ORF	180590	182008	.	+	.	ID=g2019;Name=YGL172W
chr7	SelfAnno	ORF	182280	183974	.	+	.	ID=g2021;Name=YGL171W
chr7	SelfAnno	ORF	184043	185287	.	-	.	ID=chr7.orf00118;Name=YGL170C
chr7	SelfAnno	ORF	185974	187227	.	+	.	ID=g2023;Name=YGL169W
chr7	SelfAnno	ORF	187504	190356	.	-	.	ID=g2024;Name=YGL167C
chr7	SelfAnno	ORF	191015	191692	.	+	.	ID=g2026;Name=YGL166W
chr7	SelfAnno	ORF	191864	193204	.	-	.	ID=g2027;Name=YGL164C
chr7	SelfAnno	ORF	193613	196309	.	-	.	ID=chr7.orf00126;Name=YGL163C
chr7	SelfAnno	ORF	198044	198943	.	+	.	ID=g2030;Name=YGL162W
chr7	SelfAnno	ORF	199116	200048	.	-	.	ID=g2031;Name=YGL161C
chr7	SelfAnno	ORF	200467	202179	.	+	.	ID=g2032;Name=YGL160W
chr7	SelfAnno	ORF	202627	203739	.	+	.	ID=g2033;Name=YGL159W
chr7	SelfAnno	ORF	207270	208808	.	+	.	ID=g2034;Name=YGL158W
chr7	SelfAnno	ORF	209263	210306	.	+	.	ID=g2035;Name=YGL157W
chr7	SelfAnno	ORF	210674	213925	.	+	.	ID=g2036;Name=YGL156W
chr7	SelfAnno	ORF	214338	215468	.	+	.	ID=g2037;Name=YGL155W
chr7	SelfAnno	ORF	215535	216353	.	-	.	ID=g2038;Name=YGL154C
chr7	SelfAnno	ORF	216530	217555	.	+	.	ID=g2039;Name=YGL153W
chr7	SelfAnno	ORF	217781	221179	.	+	.	ID=g2040;Name=YGL151W
chr7	SelfAnno	ORF	221361	225824	.	-	.	ID=g2042;Name=YGL150C
chr7	SelfAnno	ORF	226650	227780	.	+	.	ID=g2043;Name=YGL148W
chr7	SelfAnno	ORF	228005	228580	.	-	.	ID=g2045;Name=YNL067W
chr7	SelfAnno	ORF	229002	229937	.	-	.	ID=g2046;Name=YGL146C
chr7	SelfAnno	ORF	230494	232599	.	+	.	ID=g2047;Name=YGL145W
chr7	SelfAnno	ORF	232701	234758	.	-	.	ID=g2048;Name=YGL144C
chr7	SelfAnno	ORF	234968	236209	.	-	.	ID=g2049;Name=YGL143C
chr7	SelfAnno	ORF	236520	238370	.	-	.	ID=g2050;Name=YGL142C
chr7	SelfAnno	ORF	238604	241336	.	+	.	ID=g2051;Name=YGL141W
chr7	SelfAnno	ORF	241604	245263	.	-	.	ID=g2052;Name=YGL140C
chr7	SelfAnno	ORF	245967	248375	.	+	.	ID=g2054;Name=YGL139W
chr7	SelfAnno	ORF	248746	249783	.	-	.	ID=chr7.orf00166;Name=YGL138C
chr7	SelfAnno	ORF	250121	252990	.	+	.	ID=g2056;Name=YGL137W
chr7	SelfAnno	ORF	253149	254111	.	-	.	ID=g2057;Name=YGL136C
chr7	SelfAnno	ORF	254895	255548	.	+	.	ID=g2058;Name=YPL220W
chr7	SelfAnno	ORF	255917	257218	.	+	.	ID=g2060;Name=YGL134W
chr7	SelfAnno	ORF	257961	261755	.	+	.	ID=g2061;Name=YGL133W
chr7	SelfAnno	ORF	261902	266113	.	-	.	ID=g2062;Name=YGL131C
chr7	SelfAnno	ORF	266399	267778	.	+	.	ID=chr7.orf00179;Name=YGL130W
chr7	SelfAnno	ORF	267977	269329	.	-	.	ID=g2064;Name=YGL129C
chr7	SelfAnno	ORF	269551	270402	.	-	.	ID=g2065;Name=YGL128C
chr7	SelfAnno	ORF	270652	271035	.	-	.	ID=g2066;Name=YGL127C
chr7	SelfAnno	ORF	271257	272399	.	+	.	ID=g2067;Name=YGL126W
chr7	SelfAnno	ORF	272776	274578	.	+	.	ID=g2068;Name=YGL125W
chr7	SelfAnno	ORF	275051	276985	.	-	.	ID=g2070;Name=YGL124C
chr7	SelfAnno	ORF	277889	278653	.	+	.	ID=g2071;Name=YGL123W
chr7	SelfAnno	ORF	280985	281365	.	-	.	ID=g2075;Name=YGL121C
chr7	SelfAnno	ORF	281838	284141	.	-	.	ID=g2076;Name=YGL120C
chr7	SelfAnno	ORF	284646	286151	.	+	.	ID=g2077;Name=YGL119W
chr7	SelfAnno	ORF	289051	289848	.	+	.	ID=g2078;Name=YGL117W
chr7	SelfAnno	ORF	290348	292180	.	+	.	ID=g2079;Name=YGL116W
chr7	SelfAnno	ORF	292571	293539	.	+	.	ID=g2081;Name=YGL115W
chr7	SelfAnno	ORF	293998	296175	.	+	.	ID=g2082;Name=YGL114W
chr7	SelfAnno	ORF	296470	298476	.	+	.	ID=g2084;Name=YGL113W
chr7	SelfAnno	ORF	298718	300268	.	-	.	ID=g2085;Name=YGL112C
chr7	SelfAnno	ORF	300518	301909	.	+	.	ID=g2086;Name=YGL111W
chr7	SelfAnno	ORF	302078	303952	.	-	.	ID=g2088;Name=YGL110C
chr7	SelfAnno	ORF	304189	304581	.	-	.	ID=g2089;Name=YGL108C
chr7	SelfAnno	ORF	304873	306813	.	-	.	ID=g2090;Name=YGL107C
chr7	SelfAnno	ORF	307100	307549	.	+	.	ID=g2091;Name=YGL106W
chr7	SelfAnno	ORF	307962	309092	.	+	.	ID=g2092;Name=YGL105W
chr7	SelfAnno	ORF	309238	310698	.	-	.	ID=g2093;Name=YGL104C
chr7	SelfAnno	ORF	311498	312459	.	+	.	ID=g2095;Name=YGL103W
chr7	SelfAnno	ORF	312037	312465	.	-	.	ID=g2096;Name=YGL102C
chr7	SelfAnno	ORF	312725	313372	.	+	.	ID=g2097;Name=YGL101W
chr7	SelfAnno	ORF	313766	314815	.	+	.	ID=g2098;Name=YGL100W
chr7	SelfAnno	ORF	315163	317085	.	+	.	ID=g2099;Name=YGL099W
chr7	SelfAnno	ORF	317874	318611	.	+	.	ID=g2100;Name=YGL098W
chr7	SelfAnno	ORF	321985	323433	.	+	.	ID=g2101;Name=YGL097W
chr7	SelfAnno	ORF	325520	326350	.	+	.	ID=g2102;Name=YGL096W
chr7	SelfAnno	ORF	329079	330812	.	-	.	ID=g2103;Name=YGL095C
chr7	SelfAnno	ORF	331323	334670	.	-	.	ID=g2104;Name=YGL094C
chr7	SelfAnno	ORF	335091	337844	.	+	.	ID=g2105;Name=YGL093W
chr7	SelfAnno	ORF	338111	342097	.	+	.	ID=g2106;Name=YGL092W/comp6866_c0_seq1
chr7	SelfAnno	ORF	342293	343279	.	-	.	ID=g2108;Name=YGL091C
chr7	SelfAnno	ORF	343556	344821	.	+	.	ID=g2110;Name=YGL090W
chr7	SelfAnno	ORF	345028	345390	.	-	.	ID=g2111;Name=YGL089C
chr7	SelfAnno	ORF	346642	347140	.	-	.	ID=g2112;Name=YGL087C
chr7	SelfAnno	ORF	347355	349604	.	+	.	ID=g2113;Name=YGL086W
chr7	SelfAnno	ORF	349853	350677	.	+	.	ID=g2114;Name=YGL085W
chr7	SelfAnno	ORF	350866	352548	.	-	.	ID=g2115;Name=YGL084C
chr7	SelfAnno	ORF	353307	355721	.	+	.	ID=chr7.orf00231;Name=YGL083W
chr7	SelfAnno	ORF	356076	357221	.	+	.	ID=chr7.orf00232;Name=YGL082W
chr7	SelfAnno	ORF	357529	358578	.	+	.	ID=chr7.orf00235;Name=YGL081W
chr7	SelfAnno	ORF	358875	359267	.	+	.	ID=g2117;Name=YGL080W
chr7	SelfAnno	ORF	359683	360339	.	+	.	ID=g2118;Name=YGL079W
chr7	SelfAnno	ORF	360527	362098	.	-	.	ID=g2119;Name=YGL078C
chr7	SelfAnno	ORF	362463	364154	.	-	.	ID=g2120;Name=YGL077C
chr7	SelfAnno	ORF	364572	365174	.	-	.	ID=chr7.orf00241;Name=YPL197C
chr7	SelfAnno	ORF	367163	368326	.	-	.	ID=g2122;Name=YGL075C
chr7	SelfAnno	ORF	368990	371491	.	+	.	ID=g2123;Name=YGL073W
chr7	SelfAnno	ORF	372249	374321	.	+	.	ID=g2124;Name=YGL071W
chr7	SelfAnno	ORF	375287	375751	.	-	.	ID=g2126;Name=YGL069C
chr7	SelfAnno	ORF	375324	375908	.	+	.	ID=g2127;Name=YGL068W
chr7	SelfAnno	ORF	376337	377491	.	+	.	ID=g2128;Name=YGL067W
chr7	SelfAnno	ORF	377845	379803	.	+	.	ID=g2129;Name=YGL066W
chr7	SelfAnno	ORF	379981	381492	.	-	.	ID=g2131;Name=YGL065C
chr7	SelfAnno	ORF	381744	383429	.	-	.	ID=g2132;Name=YGL064C
chr7	SelfAnno	ORF	383877	384989	.	+	.	ID=g2133;Name=YGL063W
chr7	SelfAnno	ORF	385419	388955	.	+	.	ID=g2134;Name=YBR218C
chr7	SelfAnno	ORF	389189	389932	.	-	.	ID=g2136;Name=YGL061C
chr7	SelfAnno	ORF	390193	392211	.	+	.	ID=chr7.orf00264;Name=YGL060W
chr7	SelfAnno	ORF	392444	393919	.	+	.	ID=chr7.orf00265;Name=YGL059W
chr7	SelfAnno	ORF	394207	394722	.	+	.	ID=g2139;Name=YGL058W
chr7	SelfAnno	ORF	395182	396045	.	-	.	ID=g2140;Name=YGL057C
chr7	SelfAnno	ORF	396251	397798	.	-	.	ID=g2141;Name=YGL056C
chr7	SelfAnno	ORF	398840	400372	.	+	.	ID=g2144;Name=YGL055W
chr7	SelfAnno	ORF	401088	401504	.	-	.	ID=g2146;Name=YGL054C
chr7	SelfAnno	ORF	402642	403367	.	+	.	ID=g2147;Name=YGL051W/YAR033W/comp2654_c0_seq1
chr7	SelfAnno	ORF	405078	405899	.	+	.	ID=g2148;Name=YGL050W
chr7	SelfAnno	ORF	406162	408906	.	-	.	ID=g2149;Name=YGL049C
chr7	SelfAnno	ORF	409371	410588	.	-	.	ID=g2150;Name=YGL048C
chr7	SelfAnno	ORF	410854	411462	.	+	.	ID=g2151;Name=YGL047W
chr7	SelfAnno	ORF	413401	415029	.	+	.	ID=g2152;Name=YGL045W
chr7	SelfAnno	ORF	415446	416336	.	-	.	ID=g2153;Name=YGL044C
chr7	SelfAnno	ORF	416783	417712	.	+	.	ID=g2154;Name=YGL043W
chr7	SelfAnno	ORF	418125	418589	.	+	.	ID=g2155;Name=YGL041W-A
chr7	SelfAnno	ORF	418826	419854	.	-	.	ID=g2156;Name=YGL040C
chr7	SelfAnno	ORF	423262	424308	.	+	.	ID=g2157;Name=YGL039W
chr7	SelfAnno	ORF	424663	426105	.	-	.	ID=g2158;Name=YGL038C
chr7	SelfAnno	ORF	426598	427248	.	-	.	ID=g2159;Name=YGL037C
chr7	SelfAnno	ORF	427903	430638	.	+	.	ID=g2160;Name=YGL036W
chr7	SelfAnno	ORF	430841	432355	.	-	.	ID=g2161;Name=YGL035C
chr7	SelfAnno	ORF	434494	435643	.	+	.	ID=g2162;Name=YGL033W
chr7	SelfAnno	ORF	436711	437178	.	-	.	ID=g2163;Name=YGR148C
chr7	SelfAnno	ORF	438336	438883	.	+	.	ID=g2164;Name=YGL030W
chr7	SelfAnno	ORF	439308	439670	.	+	.	ID=g2165;Name=YGL029W
chr7	SelfAnno	ORF	440524	442176	.	-	.	ID=g2167;Name=YGL028C
chr7	SelfAnno	ORF	442910	445411	.	-	.	ID=g2168;Name=YGL027C
chr7	SelfAnno	ORF	445680	447803	.	-	.	ID=g2169;Name=YGL026C
chr7	SelfAnno	ORF	448032	449327	.	-	.	ID=g2170;Name=YGL025C
chr7	SelfAnno	ORF	449465	451372	.	-	.	ID=g2171;Name=YGL023C
chr7	SelfAnno	ORF	451672	453828	.	+	.	ID=g2173;Name=YGL022W
chr7	SelfAnno	ORF	454053	456335	.	+	.	ID=chr7.orf00305;Name=YGL021W
chr7	SelfAnno	ORF	456431	457138	.	-	.	ID=g2177;Name=YGL020C
chr7	SelfAnno	ORF	457424	458260	.	+	.	ID=g2178;Name=YGL019W
chr7	SelfAnno	ORF	458378	458932	.	-	.	ID=g2179;Name=YGL018C
chr7	SelfAnno	ORF	459122	460633	.	+	.	ID=g2180;Name=YGL017W
chr7	SelfAnno	ORF	460934	464179	.	+	.	ID=g2181;Name=YGL016W
chr7	SelfAnno	ORF	464311	464703	.	-	.	ID=g2182;Name=YGL015C
chr7	SelfAnno	ORF	465408	468077	.	+	.	ID=g2183;Name=YGL014W
chr7	SelfAnno	ORF	468362	471553	.	-	.	ID=g2184;Name=YGL013C
chr7	SelfAnno	ORF	472110	473531	.	+	.	ID=g2185;Name=YGL012W
chr7	SelfAnno	ORF	473744	474502	.	-	.	ID=g2186;Name=YGL011C
chr7	SelfAnno	ORF	474800	475324	.	+	.	ID=g2187;Name=YGL010W
chr7	SelfAnno	ORF	475568	477907	.	-	.	ID=g2188;Name=YGL009C
chr7	SelfAnno	ORF	479169	481925	.	-	.	ID=g2190;Name=YPL036W
chr7	SelfAnno	ORF	485179	488700	.	+	.	ID=g2193;Name=YGL006W
chr7	SelfAnno	ORF	488966	489805	.	-	.	ID=g2195;Name=YGL005C
chr7	SelfAnno	ORF	489961	491214	.	-	.	ID=g2196;Name=YGL004C
chr7	SelfAnno	ORF	491753	493453	.	-	.	ID=g2197;Name=YGL003C
chr7	SelfAnno	ORF	493796	494446	.	+	.	ID=chr7.orf00337;Name=YGL002W
chr7	SelfAnno	ORF	494732	495781	.	-	.	ID=g2199;Name=YGL001C
chr7	SelfAnno	ORF	496359	497254	.	-	.	ID=g2200;Name=YGR001C
chr7	SelfAnno	ORF	497696	499126	.	-	.	ID=g2201;Name=YGR002C
chr7	SelfAnno	ORF	499352	501586	.	+	.	ID=g2202;Name=YGR003W
chr7	SelfAnno	ORF	502158	503546	.	+	.	ID=g2203;Name=YGR004W
chr7	SelfAnno	ORF	503877	505079	.	-	.	ID=g2204;Name=YGR005C
chr7	SelfAnno	ORF	505290	506045	.	+	.	ID=g2205;Name=YGR006W
chr7	SelfAnno	ORF	506189	507160	.	+	.	ID=g2206;Name=YGR007W
chr7	SelfAnno	ORF	507330	507584	.	-	.	ID=g2207;Name=YGR008C
chr7	SelfAnno	ORF	508264	510219	.	-	.	ID=g2208;Name=YGR009C
chr7	SelfAnno	ORF	510762	511949	.	+	.	ID=g2209;Name=YGR010W
chr7	SelfAnno	ORF	512376	513557	.	+	.	ID=g2210;Name=YGR012W
chr7	SelfAnno	ORF	513771	515633	.	+	.	ID=g2211;Name=YGR013W
chr7	SelfAnno	ORF	516160	519705	.	+	.	ID=g2212;Name=YGR014W/comp13988_c0_seq1
chr7	SelfAnno	ORF	519932	520918	.	-	.	ID=g2214;Name=YGR015C
chr7	SelfAnno	ORF	521103	521675	.	+	.	ID=g2215;Name=YGR016W
chr7	SelfAnno	ORF	522626	523519	.	+	.	ID=g2216;Name=YGR017W
chr7	SelfAnno	ORF	524068	525483	.	+	.	ID=g2217;Name=YGR019W
chr7	SelfAnno	ORF	525811	526167	.	-	.	ID=g2218;Name=YGR020C
chr7	SelfAnno	ORF	526470	527342	.	+	.	ID=g2219;Name=YGR021W
chr7	SelfAnno	ORF	528095	528732	.	-	.	ID=g2220;Name=YGR022C/comp2868_c0_seq1
chr7	SelfAnno	ORF	528102	529811	.	+	.	ID=g2221;Name=YGR023W/comp3502_c0_seq1
chr7	SelfAnno	ORF	530768	531481	.	-	.	ID=g2223;Name=YGR024C
chr7	SelfAnno	ORF	531870	532706	.	+	.	ID=g2224;Name=YGR026W
chr7	SelfAnno	ORF	533017	533343	.	-	.	ID=g2225;Name=YLR333C
chr7	SelfAnno	ORF	534821	535909	.	+	.	ID=g2226;Name=YGR028W
chr7	SelfAnno	ORF	536189	536823	.	+	.	ID=g2227;Name=YGR029W
chr7	SelfAnno	ORF	538298	538774	.	-	.	ID=g2228;Name=YGR030C
chr7	SelfAnno	ORF	539058	540086	.	+	.	ID=g2229;Name=YGR031W
chr7	SelfAnno	ORF	540884	546571	.	+	.	ID=g2230;Name=YLR342W
chr7	SelfAnno	ORF	546868	547587	.	-	.	ID=g2231;Name=YGR033C
chr7	SelfAnno	ORF	548431	549284	.	+	.	ID=g2232;Name=YLR344W
chr7	SelfAnno	ORF	549684	550034	.	-	.	ID=g2233;Name=YGR035C
chr7	SelfAnno	ORF	550761	551480	.	-	.	ID=chr7.orf00380;Name=YGR036C
chr7	SelfAnno	ORF	552343	552606	.	-	.	ID=g2234;Name=YGR037C
chr7	SelfAnno	ORF	553294	553962	.	+	.	ID=g2235;Name=YGR038W
chr7	SelfAnno	ORF	556122	557228	.	+	.	ID=g2236;Name=YGR040W
chr7	SelfAnno	ORF	558211	559854	.	+	.	ID=g2237;Name=YGR041W
chr7	SelfAnno	ORF	560200	561015	.	+	.	ID=g2238;Name=YGR042W
chr7	SelfAnno	ORF	561159	562160	.	-	.	ID=g2239;Name=YGR043C
chr7	SelfAnno	ORF	563715	564617	.	-	.	ID=g2240;Name=YGR044C
chr7	SelfAnno	ORF	565621	566778	.	+	.	ID=chr7.orf00388;Name=YGR046W
chr7	SelfAnno	ORF	567118	570195	.	-	.	ID=g2242;Name=YGR047C
chr7	SelfAnno	ORF	570553	571638	.	+	.	ID=g2243;Name=YGR048W
chr7	SelfAnno	ORF	572041	572604	.	+	.	ID=g2244;Name=YGR049W
chr7	SelfAnno	ORF	574310	575308	.	+	.	ID=g2245;Name=YGR052W
chr7	SelfAnno	ORF	575700	576551	.	-	.	ID=chr7.orf00394;Name=YGR053C
chr7	SelfAnno	ORF	577406	579334	.	+	.	ID=g2247;Name=YGR054W
chr7	SelfAnno	ORF	580141	581865	.	+	.	ID=g2248;Name=YGR055W
chr7	SelfAnno	ORF	582384	585170	.	+	.	ID=g2249;Name=YGR056W
chr7	SelfAnno	ORF	585496	586224	.	-	.	ID=g2250;Name=YGR057C
chr7	SelfAnno	ORF	586860	587867	.	+	.	ID=g2251;Name=YGR058W
chr7	SelfAnno	ORF	588289	589827	.	+	.	ID=g2252;Name=YGR059W
chr7	SelfAnno	ORF	591289	592218	.	+	.	ID=g2253;Name=YGR060W
chr7	SelfAnno	ORF	592606	596682	.	-	.	ID=g2254;Name=YGR061C
chr7	SelfAnno	ORF	597045	597995	.	-	.	ID=g2256;Name=YGR062C
chr7	SelfAnno	ORF	598234	598542	.	-	.	ID=g2257;Name=YGR063C
chr7	SelfAnno	ORF	598794	600575	.	-	.	ID=g2258;Name=YGR065C
chr7	SelfAnno	ORF	601637	602515	.	-	.	ID=g2259;Name=YGR066C
chr7	SelfAnno	ORF	603087	605294	.	-	.	ID=g2260;Name=YGR067C
chr7	SelfAnno	ORF	606038	607798	.	-	.	ID=g2261;Name=YGR068C
chr7	SelfAnno	ORF	608506	611973	.	+	.	ID=g2262;Name=YGR070W
chr7	SelfAnno	ORF	612181	614763	.	-	.	ID=g2263;Name=YGR071C
chr7	SelfAnno	ORF	615004	616167	.	+	.	ID=g2264;Name=YGR072W
chr7	SelfAnno	ORF	616410	616850	.	+	.	ID=g2265;Name=YGR074W
[truncated: 3,504 more rows]
